# Supplementary material for: Type 2 diabetes mellitus and the risk of male infertility: a Mendelian randomization study
Source: Front Endocrinol (Lausanne). 2023 Dec 12;14:1279058. doi: 10.3389/fendo.2023.1279058 (PMC10752377; doi:10.3389/fendo.2023.1279058)
Supplement: Supplementary Table 1 — Sample information of GWAS data used in our study. [file Table_1.xlsx]

## Sheet: Sheet2
id	trait	No.samples		year	population
		ncase	ncontrol
ebi-a-GCST007518	Type 2 diabetes (adjusted for BMI)	48286	250671	2018	European
ieu-a-25	Type 2 diabetes	27206	57574	2015	Mixed
ebi-a-GCST005413	Type 2 diabetes	12931	57196	2018	European
ieu-a-24	Type 2 diabetes	34840	114981	2012	Mixed
bbj-a-77	Type 2 Diabetes	36614	155150	2019	East Asian
ieu-a-976	Type 2 diabetes	10247	53924	2012	Mixed
bbj-a-153	Type 2 diabetes	40250	170615	2019	East Asian
ieu-a-23	Type 2 diabetes	26488	83964	2014	Mixed
ieu-a-1090	Type 2 diabetes	4040	116246	2016	European
ebi-a-GCST008048	Type 2 diabetes	5971	4135	2019	Hispanic or Latin American
ebi-a-GCST007517	Type 2 diabetes	48286	250671	2018	European
ebi-a-GCST010118	Type 2 diabetes	77418	356122	2020	East Asian
ebi-a-GCST006956	Erectile dysfunction	6175	217630	2018	European
finn-b-ERECTILE_DYSFUNCTION	Erectile dysfunction	1154	94024	2021	European
finn-b-N14_MALEINFERT	Male infertility	680	72799	2021	European
