# Supplementary material for: Type 2 diabetes mellitus and the risk of male infertility: a Mendelian randomization study
Source: Front Endocrinol (Lausanne). 2023 Dec 12;14:1279058. doi: 10.3389/fendo.2023.1279058 (PMC10752377; doi:10.3389/fendo.2023.1279058)
Supplement: Supplementary Table 2 — GSE9006 characteristic data. [file Table_2.xlsx]

## Sheet: GSE9006 characteristic data
	title	group	status	submission_date	last_update_date	type	channel_count	source_name_ch1	organism_ch1	characteristics_ch1	characteristics_ch1.1	characteristics_ch1.2	characteristics_ch1.3	characteristics_ch1.4	characteristics_ch1.5	characteristics_ch1.6	molecule_ch1	extract_protocol_ch1	label_ch1	label_protocol_ch1	taxid_ch1	hyb_protocol	scan_protocol	description	data_processing	platform_id	contact_name	contact_email	contact_institute	contact_address	contact_city	contact_state	contact_zip.postal_code	contact_country	supplementary_file	data_row_count	relation
GSM228562	PBMCs-Healthy-H122_Healthy	Healthy	Public on Sep 12 2007	Sep 11 2007	Nov 14 2018	RNA	1	PBMCs from Healthy patient.	Homo sapiens	Age: 16 yrs, when sample taken.	Gender: F	Ethnicity: (Ethnicity Not Reported)	Race: White	Illness: Healthy	pH<7.30 at time of diagnosis: n/a		total RNA	RNeasy Mini	biotin	Biotinylated cRNA were prepared according to the standard Affymetrix protocol.	9606	EukGE-WS2v5_450	GeneChips were scanned using the Affymetrix GeneChip Scanner 3000 System.	Healthy patient.	The data were analyzed with Microarray Suite version 5.0 (MAS 5.0) using Affymetrix default analysis settings and global scaling as normalization method. The trimmed mean target intensity of each array was arbitrarily set to 500.	GPL96	Ellen,,Grishman	ellen.grishman@childrens.com	UTSW Medical Center	5323 Harry Hines Blvd	Dallas	TX	75390	USA	ftp://ftp.ncbi.nlm.nih.gov/geo/samples/GSM228nnn/GSM228562/suppl/GSM228562.CEL.gz	22283	Reanalyzed by: GSE122505
GSM228563	PBMCs-Healthy-H124_Healthy	Healthy	Public on Sep 12 2007	Sep 11 2007	Nov 14 2018	RNA	1	PBMCs from Healthy patient.	Homo sapiens	Age: 16 yrs, when sample taken.	Gender: F	Ethnicity: (Ethnicity Not Reported)	Race: White	Illness: Healthy	pH<7.30 at time of diagnosis: n/a		total RNA	RNeasy Mini	biotin	Biotinylated cRNA were prepared according to the standard Affymetrix protocol.	9606	EukGE-WS2v5_450	GeneChips were scanned using the Affymetrix GeneChip Scanner 3000 System.	Healthy patient.	The data were analyzed with Microarray Suite version 5.0 (MAS 5.0) using Affymetrix default analysis settings and global scaling as normalization method. The trimmed mean target intensity of each array was arbitrarily set to 500.	GPL96	Ellen,,Grishman	ellen.grishman@childrens.com	UTSW Medical Center	5323 Harry Hines Blvd	Dallas	TX	75390	USA	ftp://ftp.ncbi.nlm.nih.gov/geo/samples/GSM228nnn/GSM228563/suppl/GSM228563.CEL.gz	22283	Reanalyzed by: GSE122505
GSM228564	PBMCs-Healthy-H125_Healthy	Healthy	Public on Sep 12 2007	Sep 11 2007	Nov 14 2018	RNA	1	PBMCs from Healthy patient.	Homo sapiens	Age: 16 yrs, when sample taken.	Gender: M	Ethnicity: (Ethnicity Not Reported)	Race: (Race Not Reported)	Illness: Healthy	pH<7.30 at time of diagnosis: n/a		total RNA	RNeasy Mini	biotin	Biotinylated cRNA were prepared according to the standard Affymetrix protocol.	9606	EukGE-WS2v5_450	GeneChips were scanned using the Affymetrix GeneChip Scanner 3000 System.	Healthy patient.	The data were analyzed with Microarray Suite version 5.0 (MAS 5.0) using Affymetrix default analysis settings and global scaling as normalization method. The trimmed mean target intensity of each array was arbitrarily set to 500.	GPL96	Ellen,,Grishman	ellen.grishman@childrens.com	UTSW Medical Center	5323 Harry Hines Blvd	Dallas	TX	75390	USA	ftp://ftp.ncbi.nlm.nih.gov/geo/samples/GSM228nnn/GSM228564/suppl/GSM228564.CEL.gz	22283	Reanalyzed by: GSE122505
GSM228565	PBMCs-Healthy-H126_Healthy	Healthy	Public on Sep 12 2007	Sep 11 2007	Nov 14 2018	RNA	1	PBMCs from Healthy patient.	Homo sapiens	Age: 15 yrs, when sample taken.	Gender: F	Ethnicity: (Ethnicity Not Reported)	Race: White	Illness: Healthy	pH<7.30 at time of diagnosis: n/a		total RNA	RNeasy Mini	biotin	Biotinylated cRNA were prepared according to the standard Affymetrix protocol.	9606	EukGE-WS2v5_450	GeneChips were scanned using the Affymetrix GeneChip Scanner 3000 System.	Healthy patient.	The data were analyzed with Microarray Suite version 5.0 (MAS 5.0) using Affymetrix default analysis settings and global scaling as normalization method. The trimmed mean target intensity of each array was arbitrarily set to 500.	GPL96	Ellen,,Grishman	ellen.grishman@childrens.com	UTSW Medical Center	5323 Harry Hines Blvd	Dallas	TX	75390	USA	ftp://ftp.ncbi.nlm.nih.gov/geo/samples/GSM228nnn/GSM228565/suppl/GSM228565.CEL.gz	22283	Reanalyzed by: GSE122505
GSM228566	PBMCs-Healthy-H133_Healthy	Healthy	Public on Sep 12 2007	Sep 11 2007	Nov 14 2018	RNA	1	PBMCs from Healthy patient.	Homo sapiens	Age: 6 yrs, when sample taken.	Gender: F	Ethnicity: (Ethnicity Not Reported)	Race: White	Illness: Healthy	pH<7.30 at time of diagnosis: n/a		total RNA	RNeasy Mini	biotin	Biotinylated cRNA were prepared according to the standard Affymetrix protocol.	9606	EukGE-WS2v5_450	GeneChips were scanned using the Affymetrix GeneChip Scanner 3000 System.	Healthy patient.	The data were analyzed with Microarray Suite version 5.0 (MAS 5.0) using Affymetrix default analysis settings and global scaling as normalization method. The trimmed mean target intensity of each array was arbitrarily set to 500.	GPL96	Ellen,,Grishman	ellen.grishman@childrens.com	UTSW Medical Center	5323 Harry Hines Blvd	Dallas	TX	75390	USA	ftp://ftp.ncbi.nlm.nih.gov/geo/samples/GSM228nnn/GSM228566/suppl/GSM228566.CEL.gz	22283	Reanalyzed by: GSE122505
GSM228567	PBMCs-Healthy-H148_Healthy	Healthy	Public on Sep 12 2007	Sep 11 2007	Nov 14 2018	RNA	1	PBMCs from Healthy patient.	Homo sapiens	Age: 8 yrs, when sample taken.	Gender: F	Ethnicity: (Ethnicity Not Reported)	Race: White	Illness: Healthy	pH<7.30 at time of diagnosis: n/a		total RNA	RNeasy Mini	biotin	Biotinylated cRNA were prepared according to the standard Affymetrix protocol.	9606	EukGE-WS2v5	GeneChips were scanned using the Affymetrix GeneChip Scanner 3000 System.	Healthy patient.	The data were analyzed with Microarray Suite version 5.0 (MAS 5.0) using Affymetrix default analysis settings and global scaling as normalization method. The trimmed mean target intensity of each array was arbitrarily set to 500.	GPL96	Ellen,,Grishman	ellen.grishman@childrens.com	UTSW Medical Center	5323 Harry Hines Blvd	Dallas	TX	75390	USA	ftp://ftp.ncbi.nlm.nih.gov/geo/samples/GSM228nnn/GSM228567/suppl/GSM228567.CEL.gz	22283	Reanalyzed by: GSE122505
GSM228568	PBMCs-Healthy-H149_Healthy	Healthy	Public on Sep 12 2007	Sep 11 2007	Nov 14 2018	RNA	1	PBMCs from Healthy patient.	Homo sapiens	Age: 11 yrs, when sample taken.	Gender: M	Ethnicity: (Ethnicity Not Reported)	Race: (Race Not Reported)	Illness: Healthy	pH<7.30 at time of diagnosis: n/a		total RNA	RNeasy Mini	biotin	Biotinylated cRNA were prepared according to the standard Affymetrix protocol.	9606	EukGE-WS2v5	GeneChips were scanned using the Affymetrix GeneChip Scanner 3000 System.	Healthy patient.	The data were analyzed with Microarray Suite version 5.0 (MAS 5.0) using Affymetrix default analysis settings and global scaling as normalization method. The trimmed mean target intensity of each array was arbitrarily set to 500.	GPL96	Ellen,,Grishman	ellen.grishman@childrens.com	UTSW Medical Center	5323 Harry Hines Blvd	Dallas	TX	75390	USA	ftp://ftp.ncbi.nlm.nih.gov/geo/samples/GSM228nnn/GSM228568/suppl/GSM228568.CEL.gz	22283	Reanalyzed by: GSE122505
GSM228569	PBMCs-Healthy-H150_Healthy	Healthy	Public on Sep 12 2007	Sep 11 2007	Nov 14 2018	RNA	1	PBMCs from Healthy patient.	Homo sapiens	Age: 12 yrs, when sample taken.	Gender: M	Ethnicity: (Ethnicity Not Reported)	Race: White	Illness: Healthy	pH<7.30 at time of diagnosis: n/a		total RNA	RNeasy Mini	biotin	Biotinylated cRNA were prepared according to the standard Affymetrix protocol.	9606	EukGE-WS2v5	GeneChips were scanned using the Affymetrix GeneChip Scanner 3000 System.	Healthy patient.	The data were analyzed with Microarray Suite version 5.0 (MAS 5.0) using Affymetrix default analysis settings and global scaling as normalization method. The trimmed mean target intensity of each array was arbitrarily set to 500.	GPL96	Ellen,,Grishman	ellen.grishman@childrens.com	UTSW Medical Center	5323 Harry Hines Blvd	Dallas	TX	75390	USA	ftp://ftp.ncbi.nlm.nih.gov/geo/samples/GSM228nnn/GSM228569/suppl/GSM228569.CEL.gz	22283	Reanalyzed by: GSE122505
GSM228570	PBMCs-Healthy-H152_Healthy	Healthy	Public on Sep 12 2007	Sep 11 2007	Nov 14 2018	RNA	1	PBMCs from Healthy patient.	Homo sapiens	Age: 14 yrs, when sample taken.	Gender: F	Ethnicity: (Ethnicity Not Reported)	Race: (Race Not Reported)	Illness: Healthy	pH<7.30 at time of diagnosis: n/a		total RNA	RNeasy Mini	biotin	Biotinylated cRNA were prepared according to the standard Affymetrix protocol.	9606	EukGE-WS2v5_450	GeneChips were scanned using the Affymetrix GeneChip Scanner 3000 System.	Healthy patient.	The data were analyzed with Microarray Suite version 5.0 (MAS 5.0) using Affymetrix default analysis settings and global scaling as normalization method. The trimmed mean target intensity of each array was arbitrarily set to 500.	GPL96	Ellen,,Grishman	ellen.grishman@childrens.com	UTSW Medical Center	5323 Harry Hines Blvd	Dallas	TX	75390	USA	ftp://ftp.ncbi.nlm.nih.gov/geo/samples/GSM228nnn/GSM228570/suppl/GSM228570.CEL.gz	22283	Reanalyzed by: GSE122505
GSM228571	PBMCs-Healthy-H166_Healthy	Healthy	Public on Sep 12 2007	Sep 11 2007	Nov 14 2018	RNA	1	PBMCs from Healthy patient.	Homo sapiens	Age: 16 yrs, when sample taken.	Gender: F	Ethnicity: (Ethnicity Not Reported)	Race: (Race Not Reported)	Illness: Healthy	pH<7.30 at time of diagnosis: n/a		total RNA	RNeasy Mini	biotin	Biotinylated cRNA were prepared according to the standard Affymetrix protocol.	9606	EukGE-WS2v5_450	GeneChips were scanned using the Affymetrix GeneChip Scanner 3000 System.	Healthy patient.	The data were analyzed with Microarray Suite version 5.0 (MAS 5.0) using Affymetrix default analysis settings and global scaling as normalization method. The trimmed mean target intensity of each array was arbitrarily set to 500.	GPL96	Ellen,,Grishman	ellen.grishman@childrens.com	UTSW Medical Center	5323 Harry Hines Blvd	Dallas	TX	75390	USA	ftp://ftp.ncbi.nlm.nih.gov/geo/samples/GSM228nnn/GSM228571/suppl/GSM228571.CEL.gz	22283	Reanalyzed by: GSE122505
GSM228572	PBMCs-Healthy-H171_Healthy	Healthy	Public on Sep 12 2007	Sep 11 2007	Aug 14 2011	RNA	1	PBMCs from Healthy patient.	Homo sapiens	Age: 13 yrs when sample taken.	Gender: M	Ethnicity: Not Hispanic or Latino	Race: Black or African American	Illness: Healthy	pH<7.30 at time of diagnosis: n/a		total RNA	RNeasy Mini	biotin	Biotinylated cRNA were prepared according to the standard Affymetrix protocol.	9606	EukGE-WS2v5_450	GeneChips were scanned using the Affymetrix GeneChip Scanner 3000 System.	Healthy patient.	The data were analyzed with Microarray Suite version 5.0 (MAS 5.0) using Affymetrix default analysis settings and global scaling as normalization method. The trimmed mean target intensity of each array was arbitrarily set to 500.	GPL96	Ellen,,Grishman	ellen.grishman@childrens.com	UTSW Medical Center	5323 Harry Hines Blvd	Dallas	TX	75390	USA	ftp://ftp.ncbi.nlm.nih.gov/geo/samples/GSM228nnn/GSM228572/suppl/GSM228572.CEL.gz	22283
GSM228573	PBMCs-Healthy-H176_Healthy	Healthy	Public on Sep 12 2007	Sep 11 2007	Nov 14 2018	RNA	1	PBMCs from Healthy patient.	Homo sapiens	Age: 14 yrs, when sample taken.	Gender: M	Ethnicity: (Ethnicity Not Reported)	Race: (Race Not Reported)	Illness: Healthy	pH<7.30 at time of diagnosis: n/a		total RNA	RNeasy Mini	biotin	Biotinylated cRNA were prepared according to the standard Affymetrix protocol.	9606	EukGE-WS2v5	GeneChips were scanned using the Affymetrix GeneChip Scanner 3000 System.	Healthy patient.	The data were analyzed with Microarray Suite version 5.0 (MAS 5.0) using Affymetrix default analysis settings and global scaling as normalization method. The trimmed mean target intensity of each array was arbitrarily set to 500.	GPL96	Ellen,,Grishman	ellen.grishman@childrens.com	UTSW Medical Center	5323 Harry Hines Blvd	Dallas	TX	75390	USA	ftp://ftp.ncbi.nlm.nih.gov/geo/samples/GSM228nnn/GSM228573/suppl/GSM228573.CEL.gz	22283	Reanalyzed by: GSE122505
GSM228574	PBMCs-Healthy-H178_Healthy	Healthy	Public on Sep 12 2007	Sep 11 2007	Nov 14 2018	RNA	1	PBMCs from Healthy patient.	Homo sapiens	Age: 11 yrs, when sample taken.	Gender: F	Ethnicity: (Ethnicity Not Reported)	Race: (Race Not Reported)	Illness: Healthy	pH<7.30 at time of diagnosis: n/a		total RNA	RNeasy Mini	biotin	Biotinylated cRNA were prepared according to the standard Affymetrix protocol.	9606	EukGE-WS2v5_450	GeneChips were scanned using the Affymetrix GeneChip Scanner 3000 System.	Healthy patient.	The data were analyzed with Microarray Suite version 5.0 (MAS 5.0) using Affymetrix default analysis settings and global scaling as normalization method. The trimmed mean target intensity of each array was arbitrarily set to 500.	GPL96	Ellen,,Grishman	ellen.grishman@childrens.com	UTSW Medical Center	5323 Harry Hines Blvd	Dallas	TX	75390	USA	ftp://ftp.ncbi.nlm.nih.gov/geo/samples/GSM228nnn/GSM228574/suppl/GSM228574.CEL.gz	22283	Reanalyzed by: GSE122505
GSM228575	PBMCs-Healthy-H28_Healthy	Healthy	Public on Sep 12 2007	Sep 11 2007	Nov 14 2018	RNA	1	PBMCs from Healthy patient.	Homo sapiens	Age: 13 yrs, when sample taken.	Gender: F	Ethnicity: (Ethnicity Not Reported)	Race: (Race Not Reported)	Illness: Healthy	pH<7.30 at time of diagnosis: n/a		total RNA	RNeasy Mini	biotin	Biotinylated cRNA were prepared according to the standard Affymetrix protocol.	9606	EukGE-WS2v5_450	GeneChips were scanned using the Affymetrix GeneChip Scanner 3000 System.	Healthy patient.	The data were analyzed with Microarray Suite version 5.0 (MAS 5.0) using Affymetrix default analysis settings and global scaling as normalization method. The trimmed mean target intensity of each array was arbitrarily set to 500.	GPL96	Ellen,,Grishman	ellen.grishman@childrens.com	UTSW Medical Center	5323 Harry Hines Blvd	Dallas	TX	75390	USA	ftp://ftp.ncbi.nlm.nih.gov/geo/samples/GSM228nnn/GSM228575/suppl/GSM228575.CEL.gz	22283	Reanalyzed by: GSE122505
GSM228576	PBMCs-Healthy-H37_Healthy	Healthy	Public on Sep 12 2007	Sep 11 2007	Nov 14 2018	RNA	1	PBMCs from Healthy patient.	Homo sapiens	Age: 9 yrs, when sample taken.	Gender: F	Ethnicity: (Ethnicity Not Reported)	Race: (Race Not Reported)	Illness: Healthy	pH<7.30 at time of diagnosis: n/a		total RNA	RNeasy Mini	biotin	Biotinylated cRNA were prepared according to the standard Affymetrix protocol.	9606	EukGE-WS2v5_450	GeneChips were scanned using the Affymetrix GeneChip Scanner 3000 System.	Healthy patient.	The data were analyzed with Microarray Suite version 5.0 (MAS 5.0) using Affymetrix default analysis settings and global scaling as normalization method. The trimmed mean target intensity of each array was arbitrarily set to 500.	GPL96	Ellen,,Grishman	ellen.grishman@childrens.com	UTSW Medical Center	5323 Harry Hines Blvd	Dallas	TX	75390	USA	ftp://ftp.ncbi.nlm.nih.gov/geo/samples/GSM228nnn/GSM228576/suppl/GSM228576.CEL.gz	22283	Reanalyzed by: GSE122505
GSM228577	PBMCs-Healthy-H42_Healthy	Healthy	Public on Sep 12 2007	Sep 11 2007	Nov 14 2018	RNA	1	PBMCs from Healthy patient.	Homo sapiens	Age: 8 yrs, when sample taken.	Gender: M	Ethnicity: (Ethnicity Not Reported)	Race: (Race Not Reported)	Illness: Healthy	pH<7.30 at time of diagnosis: n/a		total RNA	RNeasy Mini	biotin	Biotinylated cRNA were prepared according to the standard Affymetrix protocol.	9606	EukGE-WS2v5	GeneChips were scanned using the Affymetrix GeneChip Scanner 3000 System.	Healthy patient.	The data were analyzed with Microarray Suite version 5.0 (MAS 5.0) using Affymetrix default analysis settings and global scaling as normalization method. The trimmed mean target intensity of each array was arbitrarily set to 500.	GPL96	Ellen,,Grishman	ellen.grishman@childrens.com	UTSW Medical Center	5323 Harry Hines Blvd	Dallas	TX	75390	USA	ftp://ftp.ncbi.nlm.nih.gov/geo/samples/GSM228nnn/GSM228577/suppl/GSM228577.CEL.gz	22283	Reanalyzed by: GSE122505
GSM228578	PBMCs-Healthy-H48_Healthy	Healthy	Public on Sep 12 2007	Sep 11 2007	Nov 14 2018	RNA	1	PBMCs from Healthy patient.	Homo sapiens	Age: 12 yrs, when sample taken.	Gender: M	Ethnicity: (Ethnicity Not Reported)	Race: White	Illness: Healthy	pH<7.30 at time of diagnosis: n/a		total RNA	RNeasy Mini	biotin	Biotinylated cRNA were prepared according to the standard Affymetrix protocol.	9606	EukGE-WS2v6	GeneChips were scanned using the Affymetrix GeneChip Scanner 3000 System.	Healthy patient.	The data were analyzed with Microarray Suite version 5.0 (MAS 5.0) using Affymetrix default analysis settings and global scaling as normalization method. The trimmed mean target intensity of each array was arbitrarily set to 500.	GPL96	Ellen,,Grishman	ellen.grishman@childrens.com	UTSW Medical Center	5323 Harry Hines Blvd	Dallas	TX	75390	USA	ftp://ftp.ncbi.nlm.nih.gov/geo/samples/GSM228nnn/GSM228578/suppl/GSM228578.CEL.gz	22283	Reanalyzed by: GSE122505
GSM228579	PBMCs-Healthy-H98_Healthy	Healthy	Public on Sep 12 2007	Sep 11 2007	Nov 14 2018	RNA	1	PBMCs from Healthy patient.	Homo sapiens	Age: 16 yrs, when sample taken.	Gender: F	Ethnicity: (Ethnicity Not Reported)	Race: White	Illness: Healthy	pH<7.30 at time of diagnosis: n/a		total RNA	RNeasy Mini	biotin	Biotinylated cRNA were prepared according to the standard Affymetrix protocol.	9606	EukGE-WS2v5	GeneChips were scanned using the Affymetrix GeneChip Scanner 3000 System.	Healthy patient.	The data were analyzed with Microarray Suite version 5.0 (MAS 5.0) using Affymetrix default analysis settings and global scaling as normalization method. The trimmed mean target intensity of each array was arbitrarily set to 500.	GPL96	Ellen,,Grishman	ellen.grishman@childrens.com	UTSW Medical Center	5323 Harry Hines Blvd	Dallas	TX	75390	USA	ftp://ftp.ncbi.nlm.nih.gov/geo/samples/GSM228nnn/GSM228579/suppl/GSM228579.CEL.gz	22283	Reanalyzed by: GSE122505
GSM228580	PBMCs-Healthy-HIDDM2_Healthy	Healthy	Public on Sep 12 2007	Sep 11 2007	Nov 14 2018	RNA	1	PBMCs from Healthy patient.	Homo sapiens	Age: 9 yrs, when sample taken.	Gender: F	Ethnicity: Hispanic or Latino	Race: Selected More than One Race	Illness: Healthy	pH<7.30 at time of diagnosis: n/a		total RNA	RNeasy Mini	biotin	Biotinylated cRNA were prepared according to the standard Affymetrix protocol.	9606	EukGE-WS2v5	GeneChips were scanned using the Affymetrix GeneChip Scanner 3000 System.	Healthy patient.	The data were analyzed with Microarray Suite version 5.0 (MAS 5.0) using Affymetrix default analysis settings and global scaling as normalization method. The trimmed mean target intensity of each array was arbitrarily set to 500.	GPL96	Ellen,,Grishman	ellen.grishman@childrens.com	UTSW Medical Center	5323 Harry Hines Blvd	Dallas	TX	75390	USA	ftp://ftp.ncbi.nlm.nih.gov/geo/samples/GSM228nnn/GSM228580/suppl/GSM228580.CEL.gz	22283	Reanalyzed by: GSE122505
GSM228581	PBMCs-Healthy-HIDDM4_Healthy	Healthy	Public on Sep 12 2007	Sep 11 2007	Nov 14 2018	RNA	1	PBMCs from Healthy patient.	Homo sapiens	Age: 14 yrs, when sample taken.	Gender: F	Ethnicity: Not Hispanic or Latino	Race: White	Illness: Healthy	pH<7.30 at time of diagnosis: n/a		total RNA	RNeasy Mini	biotin	Biotinylated cRNA were prepared according to the standard Affymetrix protocol.	9606	EukGE-WS2v5	GeneChips were scanned using the Affymetrix GeneChip Scanner 3000 System.	Healthy patient.	The data were analyzed with Microarray Suite version 5.0 (MAS 5.0) using Affymetrix default analysis settings and global scaling as normalization method. The trimmed mean target intensity of each array was arbitrarily set to 500.	GPL96	Ellen,,Grishman	ellen.grishman@childrens.com	UTSW Medical Center	5323 Harry Hines Blvd	Dallas	TX	75390	USA	ftp://ftp.ncbi.nlm.nih.gov/geo/samples/GSM228nnn/GSM228581/suppl/GSM228581.CEL.gz	22283	Reanalyzed by: GSE122505
GSM228582	PBMCs-Type 1 Diabetes-IDDM1_T1D_New	Type 1 Diabetes	Public on Sep 12 2007	Sep 11 2007	Nov 14 2018	RNA	1	PBMCs from Type 1 Diabetes patient and the timepoint at diagnosis.	Homo sapiens	Age: 9 yrs, when sample taken.	Gender: F	Ethnicity: Not Hispanic or Latino	Race: White	Illness: Type 1 Diabetes	Treatment: Insulin	pH<7.30 at time of diagnosis: Yes	total RNA	RNeasy Mini	biotin	Biotinylated cRNA were prepared according to the standard Affymetrix protocol.	9606	EukGE-WS2v5	GeneChips were scanned using the Affymetrix GeneChip Scanner 3000 System.	Type 1 Diabetes patient and the timepoint at diagnosis.	The data were analyzed with Microarray Suite version 5.0 (MAS 5.0) using Affymetrix default analysis settings and global scaling as normalization method. The trimmed mean target intensity of each array was arbitrarily set to 500.	GPL96	Ellen,,Grishman	ellen.grishman@childrens.com	UTSW Medical Center	5323 Harry Hines Blvd	Dallas	TX	75390	USA	ftp://ftp.ncbi.nlm.nih.gov/geo/samples/GSM228nnn/GSM228582/suppl/GSM228582.CEL.gz	22283	Reanalyzed by: GSE122505
GSM228583	PBMCs-Type 1 Diabetes-IDDM11_T1D_New	Type 1 Diabetes	Public on Sep 12 2007	Sep 11 2007	Aug 14 2011	RNA	1	PBMCs from Type 1 Diabetes patient and the timepoint at diagnosis.	Homo sapiens	Age: 13 yrs, when sample taken.	Gender: F	Ethnicity: Not Hispanic or Latino	Race: White	Illness: Type 1 Diabetes	Treatment: Insulin	pH<7.30 at time of diagnosis: No	total RNA	RNeasy Mini	biotin	Biotinylated cRNA were prepared according to the standard Affymetrix protocol.	9606	EukGE-WS2v5	GeneChips were scanned using the Affymetrix GeneChip Scanner 3000 System.	Type 1 Diabetes patient and the timepoint at diagnosis.	The data were analyzed with Microarray Suite version 5.0 (MAS 5.0) using Affymetrix default analysis settings and global scaling as normalization method. The trimmed mean target intensity of each array was arbitrarily set to 500.	GPL96	Ellen,,Grishman	ellen.grishman@childrens.com	UTSW Medical Center	5323 Harry Hines Blvd	Dallas	TX	75390	USA	ftp://ftp.ncbi.nlm.nih.gov/geo/samples/GSM228nnn/GSM228583/suppl/GSM228583.CEL.gz	22283
GSM228584	PBMCs-Type 1 Diabetes-IDDM14_T1D_New	Type 1 Diabetes	Public on Sep 12 2007	Sep 11 2007	Nov 14 2018	RNA	1	PBMCs from Type 1 Diabetes patient and the timepoint at diagnosis.	Homo sapiens	Age: 10 yrs, when sample taken.	Gender: M	Ethnicity: Not Hispanic or Latino	Race: White	Illness: Type 1 Diabetes	Treatment: Insulin	pH<7.30 at time of diagnosis: Yes	total RNA	RNeasy Mini	biotin	Biotinylated cRNA were prepared according to the standard Affymetrix protocol.	9606	EukGE-WS2v5	GeneChips were scanned using the Affymetrix GeneChip Scanner 3000 System.	Type 1 Diabetes patient and the timepoint at diagnosis.	The data were analyzed with Microarray Suite version 5.0 (MAS 5.0) using Affymetrix default analysis settings and global scaling as normalization method. The trimmed mean target intensity of each array was arbitrarily set to 500.	GPL96	Ellen,,Grishman	ellen.grishman@childrens.com	UTSW Medical Center	5323 Harry Hines Blvd	Dallas	TX	75390	USA	ftp://ftp.ncbi.nlm.nih.gov/geo/samples/GSM228nnn/GSM228584/suppl/GSM228584.CEL.gz	22283	Reanalyzed by: GSE122505
GSM228585	PBMCs-Type 1 Diabetes-IDDM15_T1D_New	Type 1 Diabetes	Public on Sep 12 2007	Sep 11 2007	Nov 14 2018	RNA	1	PBMCs from Type 1 Diabetes patient and the timepoint at diagnosis.	Homo sapiens	Age: 13 yrs, when sample taken.	Gender: F	Ethnicity: Not Hispanic or Latino	Race: White	Illness: Type 1 Diabetes	Treatment: Insulin	pH<7.30 at time of diagnosis: Yes	total RNA	RNeasy Mini	biotin	Biotinylated cRNA were prepared according to the standard Affymetrix protocol.	9606	EukGE-WS2v5	GeneChips were scanned using the Affymetrix GeneChip Scanner 3000 System.	Type 1 Diabetes patient and the timepoint at diagnosis.	The data were analyzed with Microarray Suite version 5.0 (MAS 5.0) using Affymetrix default analysis settings and global scaling as normalization method. The trimmed mean target intensity of each array was arbitrarily set to 500.	GPL96	Ellen,,Grishman	ellen.grishman@childrens.com	UTSW Medical Center	5323 Harry Hines Blvd	Dallas	TX	75390	USA	ftp://ftp.ncbi.nlm.nih.gov/geo/samples/GSM228nnn/GSM228585/suppl/GSM228585.CEL.gz	22283	Reanalyzed by: GSE122505
GSM228586	PBMCs-Type 1 Diabetes-IDDM16_T1D_New	Type 1 Diabetes	Public on Sep 12 2007	Sep 11 2007	Nov 14 2018	RNA	1	PBMCs from Type 1 Diabetes patient and the timepoint at diagnosis.	Homo sapiens	Age: 17 yrs, when sample taken.	Gender: M	Ethnicity: Hispanic or Latino	Race: (Race Not Reported)	Illness: Type 1 Diabetes	Treatment: Insulin	pH<7.30 at time of diagnosis: No	total RNA	RNeasy Mini	biotin	Biotinylated cRNA were prepared according to the standard Affymetrix protocol.	9606	EukGE-WS2v5	GeneChips were scanned using the Affymetrix GeneChip Scanner 3000 System.	Type 1 Diabetes patient and the timepoint at diagnosis.	The data were analyzed with Microarray Suite version 5.0 (MAS 5.0) using Affymetrix default analysis settings and global scaling as normalization method. The trimmed mean target intensity of each array was arbitrarily set to 500.	GPL96	Ellen,,Grishman	ellen.grishman@childrens.com	UTSW Medical Center	5323 Harry Hines Blvd	Dallas	TX	75390	USA	ftp://ftp.ncbi.nlm.nih.gov/geo/samples/GSM228nnn/GSM228586/suppl/GSM228586.CEL.gz	22283	Reanalyzed by: GSE122505
GSM228587	PBMCs-Type 1 Diabetes-IDDM17_T1D_New	Type 1 Diabetes	Public on Sep 12 2007	Sep 11 2007	Nov 14 2018	RNA	1	PBMCs from Type 1 Diabetes patient and the timepoint at diagnosis.	Homo sapiens	Age: 5 yrs, when sample taken.	Gender: F	Ethnicity: Hispanic or Latino	Race: (Race Not Reported)	Illness: Type 1 Diabetes	Treatment: Insulin	pH<7.30 at time of diagnosis: Yes	total RNA	RNeasy Mini	biotin	Biotinylated cRNA were prepared according to the standard Affymetrix protocol.	9606	EukGE-WS2v5	GeneChips were scanned using the Affymetrix GeneChip Scanner 3000 System.	Type 1 Diabetes patient and the timepoint at diagnosis.	The data were analyzed with Microarray Suite version 5.0 (MAS 5.0) using Affymetrix default analysis settings and global scaling as normalization method. The trimmed mean target intensity of each array was arbitrarily set to 500.	GPL96	Ellen,,Grishman	ellen.grishman@childrens.com	UTSW Medical Center	5323 Harry Hines Blvd	Dallas	TX	75390	USA	ftp://ftp.ncbi.nlm.nih.gov/geo/samples/GSM228nnn/GSM228587/suppl/GSM228587.CEL.gz	22283	Reanalyzed by: GSE122505
GSM228588	PBMCs-Type 1 Diabetes-IDDM18_T1D_New	Type 1 Diabetes	Public on Sep 12 2007	Sep 11 2007	Nov 14 2018	RNA	1	PBMCs from Type 1 Diabetes patient and the timepoint at diagnosis.	Homo sapiens	Age: 13 yrs, when sample taken.	Gender: F	Ethnicity: Not Hispanic or Latino	Race: White	Illness: Type 1 Diabetes	Treatment: Insulin	pH<7.30 at time of diagnosis: No	total RNA	RNeasy Mini	biotin	Biotinylated cRNA were prepared according to the standard Affymetrix protocol.	9606	EukGE-WS2v5	GeneChips were scanned using the Affymetrix GeneChip Scanner 3000 System.	Type 1 Diabetes patient and the timepoint at diagnosis.	The data were analyzed with Microarray Suite version 5.0 (MAS 5.0) using Affymetrix default analysis settings and global scaling as normalization method. The trimmed mean target intensity of each array was arbitrarily set to 500.	GPL96	Ellen,,Grishman	ellen.grishman@childrens.com	UTSW Medical Center	5323 Harry Hines Blvd	Dallas	TX	75390	USA	ftp://ftp.ncbi.nlm.nih.gov/geo/samples/GSM228nnn/GSM228588/suppl/GSM228588.CEL.gz	22283	Reanalyzed by: GSE122505
GSM228589	PBMCs-Type 1 Diabetes-IDDM19_T1D_New	Type 1 Diabetes	Public on Sep 12 2007	Sep 11 2007	Nov 14 2018	RNA	1	PBMCs from Type 1 Diabetes patient and the timepoint at diagnosis.	Homo sapiens	Age: 3 yrs, when sample taken.	Gender: F	Ethnicity: Not Hispanic or Latino	Race: White	Illness: Type 1 Diabetes	Treatment: Insulin	pH<7.30 at time of diagnosis: No	total RNA	RNeasy Mini	biotin	Biotinylated cRNA were prepared according to the standard Affymetrix protocol.	9606	EukGE-WS2v5	GeneChips were scanned using the Affymetrix GeneChip Scanner 3000 System.	Type 1 Diabetes patient and the timepoint at diagnosis.	The data were analyzed with Microarray Suite version 5.0 (MAS 5.0) using Affymetrix default analysis settings and global scaling as normalization method. The trimmed mean target intensity of each array was arbitrarily set to 500.	GPL96	Ellen,,Grishman	ellen.grishman@childrens.com	UTSW Medical Center	5323 Harry Hines Blvd	Dallas	TX	75390	USA	ftp://ftp.ncbi.nlm.nih.gov/geo/samples/GSM228nnn/GSM228589/suppl/GSM228589.CEL.gz	22283	Reanalyzed by: GSE122505
GSM228590	PBMCs-Type 1 Diabetes-IDDM20_T1D_New	Type 1 Diabetes	Public on Sep 12 2007	Sep 11 2007	Nov 14 2018	RNA	1	PBMCs from Type 1 Diabetes patient and the timepoint at diagnosis.	Homo sapiens	Age: 12 yrs, when sample taken.	Gender: F	Ethnicity: Not Hispanic or Latino	Race: White	Illness: Type 1 Diabetes	Treatment: Insulin	pH<7.30 at time of diagnosis: Yes	total RNA	RNeasy Mini	biotin	Biotinylated cRNA were prepared according to the standard Affymetrix protocol.	9606	EukGE-WS2v5	GeneChips were scanned using the Affymetrix GeneChip Scanner 3000 System.	Type 1 Diabetes patient and the timepoint at diagnosis.	The data were analyzed with Microarray Suite version 5.0 (MAS 5.0) using Affymetrix default analysis settings and global scaling as normalization method. The trimmed mean target intensity of each array was arbitrarily set to 500.	GPL96	Ellen,,Grishman	ellen.grishman@childrens.com	UTSW Medical Center	5323 Harry Hines Blvd	Dallas	TX	75390	USA	ftp://ftp.ncbi.nlm.nih.gov/geo/samples/GSM228nnn/GSM228590/suppl/GSM228590.CEL.gz	22283	Reanalyzed by: GSE122505
GSM228591	PBMCs-Type 1 Diabetes-IDDM22_T1D_New	Type 1 Diabetes	Public on Sep 12 2007	Sep 11 2007	Nov 14 2018	RNA	1	PBMCs from Type 1 Diabetes patient and the timepoint at diagnosis.	Homo sapiens	Age: 9 yrs, when sample taken.	Gender: F	Ethnicity: Not Hispanic or Latino	Race: White	Illness: Type 1 Diabetes	Treatment: Insulin	pH<7.30 at time of diagnosis: No	total RNA	RNeasy Mini	biotin	Biotinylated cRNA were prepared according to the standard Affymetrix protocol.	9606	EukGE-WS2v5	GeneChips were scanned using the Affymetrix GeneChip Scanner 3000 System.	Type 1 Diabetes patient and the timepoint at diagnosis.	The data were analyzed with Microarray Suite version 5.0 (MAS 5.0) using Affymetrix default analysis settings and global scaling as normalization method. The trimmed mean target intensity of each array was arbitrarily set to 500.	GPL96	Ellen,,Grishman	ellen.grishman@childrens.com	UTSW Medical Center	5323 Harry Hines Blvd	Dallas	TX	75390	USA	ftp://ftp.ncbi.nlm.nih.gov/geo/samples/GSM228nnn/GSM228591/suppl/GSM228591.CEL.gz	22283	Reanalyzed by: GSE122505
GSM228592	PBMCs-Type 1 Diabetes-IDDM23_T1D_New	Type 1 Diabetes	Public on Sep 12 2007	Sep 11 2007	Nov 14 2018	RNA	1	PBMCs from Type 1 Diabetes patient and the timepoint at diagnosis.	Homo sapiens	Age: 6 yrs, when sample taken.	Gender: M	Ethnicity: Not Hispanic or Latino	Race: Selected More than One Race	Illness: Type 1 Diabetes	Treatment: Insulin	pH<7.30 at time of diagnosis: No	total RNA	RNeasy Mini	biotin	Biotinylated cRNA were prepared according to the standard Affymetrix protocol.	9606	EukGE-WS2v5	GeneChips were scanned using the Affymetrix GeneChip Scanner 3000 System.	Type 1 Diabetes patient and the timepoint at diagnosis.	The data were analyzed with Microarray Suite version 5.0 (MAS 5.0) using Affymetrix default analysis settings and global scaling as normalization method. The trimmed mean target intensity of each array was arbitrarily set to 500.	GPL96	Ellen,,Grishman	ellen.grishman@childrens.com	UTSW Medical Center	5323 Harry Hines Blvd	Dallas	TX	75390	USA	ftp://ftp.ncbi.nlm.nih.gov/geo/samples/GSM228nnn/GSM228592/suppl/GSM228592.CEL.gz	22283	Reanalyzed by: GSE122505
GSM228593	PBMCs-Type 1 Diabetes-IDDM24_T1D_New	Type 1 Diabetes	Public on Sep 12 2007	Sep 11 2007	Nov 14 2018	RNA	1	PBMCs from Type 1 Diabetes patient and the timepoint at diagnosis.	Homo sapiens	Age: 2 yrs, when sample taken.	Gender: M	Ethnicity: Not Hispanic or Latino	Race: Black or African American	Illness: Type 1 Diabetes	Treatment: Insulin	pH<7.30 at time of diagnosis: Yes	total RNA	RNeasy Mini	biotin	Biotinylated cRNA were prepared according to the standard Affymetrix protocol.	9606	EukGE-WS2v5	GeneChips were scanned using the Affymetrix GeneChip Scanner 3000 System.	Type 1 Diabetes patient and the timepoint at diagnosis.	The data were analyzed with Microarray Suite version 5.0 (MAS 5.0) using Affymetrix default analysis settings and global scaling as normalization method. The trimmed mean target intensity of each array was arbitrarily set to 500.	GPL96	Ellen,,Grishman	ellen.grishman@childrens.com	UTSW Medical Center	5323 Harry Hines Blvd	Dallas	TX	75390	USA	ftp://ftp.ncbi.nlm.nih.gov/geo/samples/GSM228nnn/GSM228593/suppl/GSM228593.CEL.gz	22283	Reanalyzed by: GSE122505
GSM228594	PBMCs-Type 1 Diabetes-IDDM25_T1D_New	Type 1 Diabetes	Public on Sep 12 2007	Sep 11 2007	Nov 14 2018	RNA	1	PBMCs from Type 1 Diabetes patient and the timepoint at diagnosis.	Homo sapiens	Age: 15 yrs, when sample taken.	Gender: M	Ethnicity: Not Hispanic or Latino	Race: White	Illness: Type 1 Diabetes	Treatment: Insulin	pH<7.30 at time of diagnosis: No	total RNA	RNeasy Mini	biotin	Biotinylated cRNA were prepared according to the standard Affymetrix protocol.	9606	EukGE-WS2v5	GeneChips were scanned using the Affymetrix GeneChip Scanner 3000 System.	Type 1 Diabetes patient and the timepoint at diagnosis.	The data were analyzed with Microarray Suite version 5.0 (MAS 5.0) using Affymetrix default analysis settings and global scaling as normalization method. The trimmed mean target intensity of each array was arbitrarily set to 500.	GPL96	Ellen,,Grishman	ellen.grishman@childrens.com	UTSW Medical Center	5323 Harry Hines Blvd	Dallas	TX	75390	USA	ftp://ftp.ncbi.nlm.nih.gov/geo/samples/GSM228nnn/GSM228594/suppl/GSM228594.CEL.gz	22283	Reanalyzed by: GSE122505
GSM228595	PBMCs-Type 1 Diabetes-IDDM27_T1D_1MO	Type 1 Diabetes	Public on Sep 12 2007	Sep 11 2007	Nov 14 2018	RNA	1	PBMCs from Type 1 Diabetes patient and the timepoint 1 month after diagnosis.	Homo sapiens	Age: 7 yrs, when sample taken.	Gender: F	Ethnicity: Not Hispanic or Latino	Race: White	Illness: Type 1 Diabetes	Treatment: Insulin	pH<7.30 at time of diagnosis: No	total RNA	RNeasy Mini	biotin	Biotinylated cRNA were prepared according to the standard Affymetrix protocol.	9606	EukGE-WS2v5_450	GeneChips were scanned using the Affymetrix GeneChip Scanner 3000 System.	Type 1 Diabetes patient and the timepoint 1 month after diagnosis.	The data were analyzed with Microarray Suite version 5.0 (MAS 5.0) using Affymetrix default analysis settings and global scaling as normalization method. The trimmed mean target intensity of each array was arbitrarily set to 500.	GPL96	Ellen,,Grishman	ellen.grishman@childrens.com	UTSW Medical Center	5323 Harry Hines Blvd	Dallas	TX	75390	USA	ftp://ftp.ncbi.nlm.nih.gov/geo/samples/GSM228nnn/GSM228595/suppl/GSM228595.CEL.gz	22283	Reanalyzed by: GSE122505
GSM228596	PBMCs-Type 1 Diabetes-IDDM27_T1D_4MO	Type 1 Diabetes	Public on Sep 12 2007	Sep 11 2007	Nov 14 2018	RNA	1	PBMCs from Type 1 Diabetes patient and the timepoint 4 months after diagnosis.	Homo sapiens	Age: 8 yrs, when sample taken.	Gender: F	Ethnicity: Not Hispanic or Latino	Race: White	Illness: Type 1 Diabetes	Treatment: Insulin	pH<7.30 at time of diagnosis: No	total RNA	RNeasy Mini	biotin	Biotinylated cRNA were prepared according to the standard Affymetrix protocol.	9606	EukGE-WS2v5_450	GeneChips were scanned using the Affymetrix GeneChip Scanner 3000 System.	Type 1 Diabetes patient and the timepoint 4 months after diagnosis.	The data were analyzed with Microarray Suite version 5.0 (MAS 5.0) using Affymetrix default analysis settings and global scaling as normalization method. The trimmed mean target intensity of each array was arbitrarily set to 500.	GPL96	Ellen,,Grishman	ellen.grishman@childrens.com	UTSW Medical Center	5323 Harry Hines Blvd	Dallas	TX	75390	USA	ftp://ftp.ncbi.nlm.nih.gov/geo/samples/GSM228nnn/GSM228596/suppl/GSM228596.CEL.gz	22283	Reanalyzed by: GSE122505
GSM228597	PBMCs-Type 1 Diabetes-IDDM27_T1D_New	Type 1 Diabetes	Public on Sep 12 2007	Sep 11 2007	Nov 14 2018	RNA	1	PBMCs from Type 1 Diabetes patient and the timepoint at diagnosis.	Homo sapiens	Age: 7 yrs, when sample taken.	Gender: F	Ethnicity: Not Hispanic or Latino	Race: White	Illness: Type 1 Diabetes	Treatment: Insulin	pH<7.30 at time of diagnosis: No	total RNA	RNeasy Mini	biotin	Biotinylated cRNA were prepared according to the standard Affymetrix protocol.	9606	EukGE-WS2v5_450	GeneChips were scanned using the Affymetrix GeneChip Scanner 3000 System.	Type 1 Diabetes patient and the timepoint at diagnosis.	The data were analyzed with Microarray Suite version 5.0 (MAS 5.0) using Affymetrix default analysis settings and global scaling as normalization method. The trimmed mean target intensity of each array was arbitrarily set to 500.	GPL96	Ellen,,Grishman	ellen.grishman@childrens.com	UTSW Medical Center	5323 Harry Hines Blvd	Dallas	TX	75390	USA	ftp://ftp.ncbi.nlm.nih.gov/geo/samples/GSM228nnn/GSM228597/suppl/GSM228597.CEL.gz	22283	Reanalyzed by: GSE122505
GSM228598	PBMCs-Type 1 Diabetes-IDDM3_T1D_New	Type 1 Diabetes	Public on Sep 12 2007	Sep 11 2007	Nov 14 2018	RNA	1	PBMCs from Type 1 Diabetes patient and the timepoint at diagnosis.	Homo sapiens	Age: 9 yrs, when sample taken.	Gender: M	Ethnicity: Not Hispanic or Latino	Race: Selected More than One Race	Illness: Type 1 Diabetes	Treatment: Insulin	pH<7.30 at time of diagnosis: No	total RNA	RNeasy Mini	biotin	Biotinylated cRNA were prepared according to the standard Affymetrix protocol.	9606	EukGE-WS2v5	GeneChips were scanned using the Affymetrix GeneChip Scanner 3000 System.	Type 1 Diabetes patient and the timepoint at diagnosis.	The data were analyzed with Microarray Suite version 5.0 (MAS 5.0) using Affymetrix default analysis settings and global scaling as normalization method. The trimmed mean target intensity of each array was arbitrarily set to 500.	GPL96	Ellen,,Grishman	ellen.grishman@childrens.com	UTSW Medical Center	5323 Harry Hines Blvd	Dallas	TX	75390	USA	ftp://ftp.ncbi.nlm.nih.gov/geo/samples/GSM228nnn/GSM228598/suppl/GSM228598.CEL.gz	22283	Reanalyzed by: GSE122505
GSM228599	PBMCs-Type 1 Diabetes-IDDM30_T1D_1MO	Type 1 Diabetes	Public on Sep 12 2007	Sep 11 2007	Nov 14 2018	RNA	1	PBMCs from Type 1 Diabetes patient and the timepoint 1 month after diagnosis.	Homo sapiens	Age: 7 yrs, when sample taken.	Gender: F	Ethnicity: Not Hispanic or Latino	Race: Black or African American	Illness: Type 1 Diabetes	Treatment: Insulin	pH<7.30 at time of diagnosis: No	total RNA	RNeasy Mini	biotin	Biotinylated cRNA were prepared according to the standard Affymetrix protocol.	9606	EukGE-WS2v5_450	GeneChips were scanned using the Affymetrix GeneChip Scanner 3000 System.	Type 1 Diabetes patient and the timepoint 1 month after diagnosis.	The data were analyzed with Microarray Suite version 5.0 (MAS 5.0) using Affymetrix default analysis settings and global scaling as normalization method. The trimmed mean target intensity of each array was arbitrarily set to 500.	GPL96	Ellen,,Grishman	ellen.grishman@childrens.com	UTSW Medical Center	5323 Harry Hines Blvd	Dallas	TX	75390	USA	ftp://ftp.ncbi.nlm.nih.gov/geo/samples/GSM228nnn/GSM228599/suppl/GSM228599.CEL.gz	22283	Reanalyzed by: GSE122505
GSM228600	PBMCs-Type 1 Diabetes-IDDM30_T1D_4MO	Type 1 Diabetes	Public on Sep 12 2007	Sep 11 2007	Nov 14 2018	RNA	1	PBMCs from Type 1 Diabetes patient and the timepoint 4 months after diagnosis.	Homo sapiens	Age: 7 yrs, when sample taken.	Gender: F	Ethnicity: Not Hispanic or Latino	Race: Black or African American	Illness: Type 1 Diabetes	Treatment: Insulin	pH<7.30 at time of diagnosis: No	total RNA	RNeasy Mini	biotin	Biotinylated cRNA were prepared according to the standard Affymetrix protocol.	9606	EukGE-WS2v5_450	GeneChips were scanned using the Affymetrix GeneChip Scanner 3000 System.	Type 1 Diabetes patient and the timepoint 4 months after diagnosis.	The data were analyzed with Microarray Suite version 5.0 (MAS 5.0) using Affymetrix default analysis settings and global scaling as normalization method. The trimmed mean target intensity of each array was arbitrarily set to 500.	GPL96	Ellen,,Grishman	ellen.grishman@childrens.com	UTSW Medical Center	5323 Harry Hines Blvd	Dallas	TX	75390	USA	ftp://ftp.ncbi.nlm.nih.gov/geo/samples/GSM228nnn/GSM228600/suppl/GSM228600.CEL.gz	22283	Reanalyzed by: GSE122505
GSM228601	PBMCs-Type 1 Diabetes-IDDM30_T1D_New	Type 1 Diabetes	Public on Sep 12 2007	Sep 11 2007	Nov 14 2018	RNA	1	PBMCs from Type 1 Diabetes patient and the timepoint at diagnosis.	Homo sapiens	Age: 7 yrs, when sample taken.	Gender: F	Ethnicity: Not Hispanic or Latino	Race: Black or African American	Illness: Type 1 Diabetes	Treatment: Insulin	pH<7.30 at time of diagnosis: No	total RNA	RNeasy Mini	biotin	Biotinylated cRNA were prepared according to the standard Affymetrix protocol.	9606	EukGE-WS2v5_450	GeneChips were scanned using the Affymetrix GeneChip Scanner 3000 System.	Type 1 Diabetes patient and the timepoint at diagnosis.	The data were analyzed with Microarray Suite version 5.0 (MAS 5.0) using Affymetrix default analysis settings and global scaling as normalization method. The trimmed mean target intensity of each array was arbitrarily set to 500.	GPL96	Ellen,,Grishman	ellen.grishman@childrens.com	UTSW Medical Center	5323 Harry Hines Blvd	Dallas	TX	75390	USA	ftp://ftp.ncbi.nlm.nih.gov/geo/samples/GSM228nnn/GSM228601/suppl/GSM228601.CEL.gz	22283	Reanalyzed by: GSE122505
GSM228602	PBMCs-Type 1 Diabetes-IDDM32_T1D_1MO	Type 1 Diabetes	Public on Sep 12 2007	Sep 11 2007	Nov 14 2018	RNA	1	PBMCs from Type 1 Diabetes patient and the timepoint 1 month after diagnosis.	Homo sapiens	Age: 14 yrs, when sample taken.	Gender: F	Ethnicity: Not Hispanic or Latino	Race: White	Illness: Type 1 Diabetes	Treatment: Insulin	pH<7.30 at time of diagnosis: No	total RNA	RNeasy Mini	biotin	Biotinylated cRNA were prepared according to the standard Affymetrix protocol.	9606	EukGE-WS2v5_450	GeneChips were scanned using the Affymetrix GeneChip Scanner 3000 System.	Type 1 Diabetes patient and the timepoint 1 month after diagnosis.	The data were analyzed with Microarray Suite version 5.0 (MAS 5.0) using Affymetrix default analysis settings and global scaling as normalization method. The trimmed mean target intensity of each array was arbitrarily set to 500.	GPL96	Ellen,,Grishman	ellen.grishman@childrens.com	UTSW Medical Center	5323 Harry Hines Blvd	Dallas	TX	75390	USA	ftp://ftp.ncbi.nlm.nih.gov/geo/samples/GSM228nnn/GSM228602/suppl/GSM228602.CEL.gz	22283	Reanalyzed by: GSE122505
GSM228603	PBMCs-Type 1 Diabetes-IDDM32_T1D_4MO	Type 1 Diabetes	Public on Sep 12 2007	Sep 11 2007	Aug 14 2011	RNA	1	PBMCs from Type 1 Diabetes patient and the timepoint 4 months after diagnosis.	Homo sapiens	Age: 14 yrs, when sample taken.	Gender: F	Ethnicity: Not Hispanic or Latino	Race: White	Illness: Type 1 Diabetes	Treatment: Insulin	pH<7.30 at time of diagnosis: No	total RNA	RNeasy Mini	biotin	Biotinylated cRNA were prepared according to the standard Affymetrix protocol.	9606	EukGE-WS2v5_450	GeneChips were scanned using the Affymetrix GeneChip Scanner 3000 System.	Type 1 Diabetes patient and the timepoint 4 months after diagnosis.	The data were analyzed with Microarray Suite version 5.0 (MAS 5.0) using Affymetrix default analysis settings and global scaling as normalization method. The trimmed mean target intensity of each array was arbitrarily set to 500.	GPL96	Ellen,,Grishman	ellen.grishman@childrens.com	UTSW Medical Center	5323 Harry Hines Blvd	Dallas	TX	75390	USA	ftp://ftp.ncbi.nlm.nih.gov/geo/samples/GSM228nnn/GSM228603/suppl/GSM228603.CEL.gz	22283
GSM228604	PBMCs-Type 1 Diabetes-IDDM32_T1D_New	Type 1 Diabetes	Public on Sep 12 2007	Sep 11 2007	Aug 14 2011	RNA	1	PBMCs from Type 1 Diabetes patient and the timepoint at diagnosis.	Homo sapiens	Age: 14 yrs, when sample taken.	Gender: F	Ethnicity: Not Hispanic or Latino	Race: White	Illness: Type 1 Diabetes	Treatment: Insulin	pH<7.30 at time of diagnosis: No	total RNA	RNeasy Mini	biotin	Biotinylated cRNA were prepared according to the standard Affymetrix protocol.	9606	EukGE-WS2v5_450	GeneChips were scanned using the Affymetrix GeneChip Scanner 3000 System.	Type 1 Diabetes patient and the timepoint at diagnosis.	The data were analyzed with Microarray Suite version 5.0 (MAS 5.0) using Affymetrix default analysis settings and global scaling as normalization method. The trimmed mean target intensity of each array was arbitrarily set to 500.	GPL96	Ellen,,Grishman	ellen.grishman@childrens.com	UTSW Medical Center	5323 Harry Hines Blvd	Dallas	TX	75390	USA	ftp://ftp.ncbi.nlm.nih.gov/geo/samples/GSM228nnn/GSM228604/suppl/GSM228604.CEL.gz	22283
GSM228605	PBMCs-Type 1 Diabetes-IDDM34_T1D_1MO	Type 1 Diabetes	Public on Sep 12 2007	Sep 11 2007	Nov 14 2018	RNA	1	PBMCs from Type 1 Diabetes patient and the timepoint 1 month after diagnosis.	Homo sapiens	Age: 12 yrs, when sample taken.	Gender: M	Ethnicity: Not Hispanic or Latino	Race: White	Illness: Type 1 Diabetes	Treatment: Insulin	pH<7.30 at time of diagnosis: Yes	total RNA	RNeasy Mini	biotin	Biotinylated cRNA were prepared according to the standard Affymetrix protocol.	9606	EukGE-WS2v5_450	GeneChips were scanned using the Affymetrix GeneChip Scanner 3000 System.	Type 1 Diabetes patient and the timepoint 1 month after diagnosis.	The data were analyzed with Microarray Suite version 5.0 (MAS 5.0) using Affymetrix default analysis settings and global scaling as normalization method. The trimmed mean target intensity of each array was arbitrarily set to 500.	GPL96	Ellen,,Grishman	ellen.grishman@childrens.com	UTSW Medical Center	5323 Harry Hines Blvd	Dallas	TX	75390	USA	ftp://ftp.ncbi.nlm.nih.gov/geo/samples/GSM228nnn/GSM228605/suppl/GSM228605.CEL.gz	22283	Reanalyzed by: GSE122505
GSM228606	PBMCs-Type 1 Diabetes-IDDM34_T1D_4MO	Type 1 Diabetes	Public on Sep 12 2007	Sep 11 2007	Nov 14 2018	RNA	1	PBMCs from Type 1 Diabetes patient and the timepoint 4 months after diagnosis.	Homo sapiens	Age: 12 yrs, when sample taken.	Gender: M	Ethnicity: Not Hispanic or Latino	Race: White	Illness: Type 1 Diabetes	Treatment: Insulin	pH<7.30 at time of diagnosis: Yes	total RNA	RNeasy Mini	biotin	Biotinylated cRNA were prepared according to the standard Affymetrix protocol.	9606	EukGE-WS2v5_450	GeneChips were scanned using the Affymetrix GeneChip Scanner 3000 System.	Type 1 Diabetes patient and the timepoint 4 months after diagnosis.	The data were analyzed with Microarray Suite version 5.0 (MAS 5.0) using Affymetrix default analysis settings and global scaling as normalization method. The trimmed mean target intensity of each array was arbitrarily set to 500.	GPL96	Ellen,,Grishman	ellen.grishman@childrens.com	UTSW Medical Center	5323 Harry Hines Blvd	Dallas	TX	75390	USA	ftp://ftp.ncbi.nlm.nih.gov/geo/samples/GSM228nnn/GSM228606/suppl/GSM228606.CEL.gz	22283	Reanalyzed by: GSE122505
GSM228607	PBMCs-Type 1 Diabetes-IDDM34_T1D_New	Type 1 Diabetes	Public on Sep 12 2007	Sep 11 2007	Nov 14 2018	RNA	1	PBMCs from Type 1 Diabetes patient and the timepoint at diagnosis.	Homo sapiens	Age: 12 yrs, when sample taken.	Gender: M	Ethnicity: Not Hispanic or Latino	Race: White	Illness: Type 1 Diabetes	Treatment: Insulin	pH<7.30 at time of diagnosis: Yes	total RNA	RNeasy Mini	biotin	Biotinylated cRNA were prepared according to the standard Affymetrix protocol.	9606	EukGE-WS2v5_450	GeneChips were scanned using the Affymetrix GeneChip Scanner 3000 System.	Type 1 Diabetes patient and the timepoint at diagnosis.	The data were analyzed with Microarray Suite version 5.0 (MAS 5.0) using Affymetrix default analysis settings and global scaling as normalization method. The trimmed mean target intensity of each array was arbitrarily set to 500.	GPL96	Ellen,,Grishman	ellen.grishman@childrens.com	UTSW Medical Center	5323 Harry Hines Blvd	Dallas	TX	75390	USA	ftp://ftp.ncbi.nlm.nih.gov/geo/samples/GSM228nnn/GSM228607/suppl/GSM228607.CEL.gz	22283	Reanalyzed by: GSE122505
GSM228608	PBMCs-Type 1 Diabetes-IDDM37_T1D_New	Type 1 Diabetes	Public on Sep 12 2007	Sep 11 2007	Nov 14 2018	RNA	1	PBMCs from Type 1 Diabetes patient and the timepoint at diagnosis.	Homo sapiens	Age: 9 yrs, when sample taken.	Gender: F	Ethnicity: Not Hispanic or Latino	Race: Selected More than One Race	Illness: Type 1 Diabetes	Treatment: Insulin	pH<7.30 at time of diagnosis: No	total RNA	RNeasy Mini	biotin	Biotinylated cRNA were prepared according to the standard Affymetrix protocol.	9606	EukGE-WS2v5_450	GeneChips were scanned using the Affymetrix GeneChip Scanner 3000 System.	Type 1 Diabetes patient and the timepoint at diagnosis.	The data were analyzed with Microarray Suite version 5.0 (MAS 5.0) using Affymetrix default analysis settings and global scaling as normalization method. The trimmed mean target intensity of each array was arbitrarily set to 500.	GPL96	Ellen,,Grishman	ellen.grishman@childrens.com	UTSW Medical Center	5323 Harry Hines Blvd	Dallas	TX	75390	USA	ftp://ftp.ncbi.nlm.nih.gov/geo/samples/GSM228nnn/GSM228608/suppl/GSM228608.CEL.gz	22283	Reanalyzed by: GSE122505
GSM228609	PBMCs-Type 1 Diabetes-IDDM38_T1D_New	Type 1 Diabetes	Public on Sep 12 2007	Sep 11 2007	Nov 14 2018	RNA	1	PBMCs from Type 1 Diabetes patient and the timepoint at diagnosis.	Homo sapiens	Age: 7 yrs, when sample taken.	Gender: F	Ethnicity: Not Hispanic or Latino	Race: White	Illness: Type 1 Diabetes	Treatment: Insulin	pH<7.30 at time of diagnosis: Yes	total RNA	RNeasy Mini	biotin	Biotinylated cRNA were prepared according to the standard Affymetrix protocol.	9606	EukGE-WS2v5_450	GeneChips were scanned using the Affymetrix GeneChip Scanner 3000 System.	Type 1 Diabetes patient and the timepoint at diagnosis.	The data were analyzed with Microarray Suite version 5.0 (MAS 5.0) using Affymetrix default analysis settings and global scaling as normalization method. The trimmed mean target intensity of each array was arbitrarily set to 500.	GPL96	Ellen,,Grishman	ellen.grishman@childrens.com	UTSW Medical Center	5323 Harry Hines Blvd	Dallas	TX	75390	USA	ftp://ftp.ncbi.nlm.nih.gov/geo/samples/GSM228nnn/GSM228609/suppl/GSM228609.CEL.gz	22283	Reanalyzed by: GSE122505
GSM228610	PBMCs-Type 1 Diabetes-IDDM39_T1D_1MO	Type 1 Diabetes	Public on Sep 12 2007	Sep 11 2007	Nov 14 2018	RNA	1	PBMCs from Type 1 Diabetes patient and the timepoint 1 month after diagnosis.	Homo sapiens	Age: 11 yrs, when sample taken.	Gender: M	Ethnicity: Not Hispanic or Latino	Race: White	Illness: Type 1 Diabetes	Treatment: Insulin	pH<7.30 at time of diagnosis: No	total RNA	RNeasy Mini	biotin	Biotinylated cRNA were prepared according to the standard Affymetrix protocol.	9606	EukGE-WS2v5_450	GeneChips were scanned using the Affymetrix GeneChip Scanner 3000 System.	Type 1 Diabetes patient and the timepoint 1 month after diagnosis.	The data were analyzed with Microarray Suite version 5.0 (MAS 5.0) using Affymetrix default analysis settings and global scaling as normalization method. The trimmed mean target intensity of each array was arbitrarily set to 500.	GPL96	Ellen,,Grishman	ellen.grishman@childrens.com	UTSW Medical Center	5323 Harry Hines Blvd	Dallas	TX	75390	USA	ftp://ftp.ncbi.nlm.nih.gov/geo/samples/GSM228nnn/GSM228610/suppl/GSM228610.CEL.gz	22283	Reanalyzed by: GSE122505
GSM228611	PBMCs-Type 1 Diabetes-IDDM39_T1D_4MO	Type 1 Diabetes	Public on Sep 12 2007	Sep 11 2007	Nov 14 2018	RNA	1	PBMCs from Type 1 Diabetes patient and the timepoint 4 months after diagnosis.	Homo sapiens	Age: 12 yrs, when sample taken.	Gender: M	Ethnicity: Not Hispanic or Latino	Race: White	Illness: Type 1 Diabetes	Treatment: Insulin	pH<7.30 at time of diagnosis: No	total RNA	RNeasy Mini	biotin	Biotinylated cRNA were prepared according to the standard Affymetrix protocol.	9606	EukGE-WS2v5_450	GeneChips were scanned using the Affymetrix GeneChip Scanner 3000 System.	Type 1 Diabetes patient and the timepoint 4 months after diagnosis.	The data were analyzed with Microarray Suite version 5.0 (MAS 5.0) using Affymetrix default analysis settings and global scaling as normalization method. The trimmed mean target intensity of each array was arbitrarily set to 500.	GPL96	Ellen,,Grishman	ellen.grishman@childrens.com	UTSW Medical Center	5323 Harry Hines Blvd	Dallas	TX	75390	USA	ftp://ftp.ncbi.nlm.nih.gov/geo/samples/GSM228nnn/GSM228611/suppl/GSM228611.CEL.gz	22283	Reanalyzed by: GSE122505
GSM228612	PBMCs-Type 1 Diabetes-IDDM39_T1D_New	Type 1 Diabetes	Public on Sep 12 2007	Sep 11 2007	Nov 14 2018	RNA	1	PBMCs from Type 1 Diabetes patient and the timepoint at diagnosis.	Homo sapiens	Age: 11 yrs, when sample taken.	Gender: M	Ethnicity: Not Hispanic or Latino	Race: White	Illness: Type 1 Diabetes	Treatment: Insulin	pH<7.30 at time of diagnosis: No	total RNA	RNeasy Mini	biotin	Biotinylated cRNA were prepared according to the standard Affymetrix protocol.	9606	EukGE-WS2v5_450	GeneChips were scanned using the Affymetrix GeneChip Scanner 3000 System.	Type 1 Diabetes patient and the timepoint at diagnosis.	The data were analyzed with Microarray Suite version 5.0 (MAS 5.0) using Affymetrix default analysis settings and global scaling as normalization method. The trimmed mean target intensity of each array was arbitrarily set to 500.	GPL96	Ellen,,Grishman	ellen.grishman@childrens.com	UTSW Medical Center	5323 Harry Hines Blvd	Dallas	TX	75390	USA	ftp://ftp.ncbi.nlm.nih.gov/geo/samples/GSM228nnn/GSM228612/suppl/GSM228612.CEL.gz	22283	Reanalyzed by: GSE122505
GSM228613	PBMCs-Type 1 Diabetes-IDDM4_T1D_New	Type 1 Diabetes	Public on Sep 12 2007	Sep 11 2007	Nov 14 2018	RNA	1	PBMCs from Type 1 Diabetes patient and the timepoint at diagnosis.	Homo sapiens	Age: 10 yrs, when sample taken.	Gender: F	Ethnicity: Hispanic or Latino	Race: Selected More than One Race	Illness: Type 1 Diabetes	Treatment: Insulin	pH<7.30 at time of diagnosis: Yes	total RNA	RNeasy Mini	biotin	Biotinylated cRNA were prepared according to the standard Affymetrix protocol.	9606	EukGE-WS2v5	GeneChips were scanned using the Affymetrix GeneChip Scanner 3000 System.	Type 1 Diabetes patient and the timepoint at diagnosis.	The data were analyzed with Microarray Suite version 5.0 (MAS 5.0) using Affymetrix default analysis settings and global scaling as normalization method. The trimmed mean target intensity of each array was arbitrarily set to 500.	GPL96	Ellen,,Grishman	ellen.grishman@childrens.com	UTSW Medical Center	5323 Harry Hines Blvd	Dallas	TX	75390	USA	ftp://ftp.ncbi.nlm.nih.gov/geo/samples/GSM228nnn/GSM228613/suppl/GSM228613.CEL.gz	22283	Reanalyzed by: GSE122505
GSM228614	PBMCs-Type 1 Diabetes-IDDM41_T1D_1MO	Type 1 Diabetes	Public on Sep 12 2007	Sep 11 2007	Nov 14 2018	RNA	1	PBMCs from Type 1 Diabetes patient and the timepoint 1 month after diagnosis.	Homo sapiens	Age: 14 yrs, when sample taken.	Gender: F	Ethnicity: Not Hispanic or Latino	Race: Black or African American	Illness: Type 1 Diabetes	Treatment: Insulin	pH<7.30 at time of diagnosis: Yes	total RNA	RNeasy Mini	biotin	Biotinylated cRNA were prepared according to the standard Affymetrix protocol.	9606	EukGE-WS2v5_450	GeneChips were scanned using the Affymetrix GeneChip Scanner 3000 System.	Type 1 Diabetes patient and the timepoint 1 month after diagnosis.	The data were analyzed with Microarray Suite version 5.0 (MAS 5.0) using Affymetrix default analysis settings and global scaling as normalization method. The trimmed mean target intensity of each array was arbitrarily set to 500.	GPL96	Ellen,,Grishman	ellen.grishman@childrens.com	UTSW Medical Center	5323 Harry Hines Blvd	Dallas	TX	75390	USA	ftp://ftp.ncbi.nlm.nih.gov/geo/samples/GSM228nnn/GSM228614/suppl/GSM228614.CEL.gz	22283	Reanalyzed by: GSE122505
GSM228615	PBMCs-Type 1 Diabetes-IDDM41_T1D_4MO	Type 1 Diabetes	Public on Sep 12 2007	Sep 11 2007	Nov 14 2018	RNA	1	PBMCs from Type 1 Diabetes patient and the timepoint 4 months after diagnosis.	Homo sapiens	Age: 14 yrs, when sample taken.	Gender: F	Ethnicity: Not Hispanic or Latino	Race: Black or African American	Illness: Type 1 Diabetes	Treatment: Insulin	pH<7.30 at time of diagnosis: Yes	total RNA	RNeasy Mini	biotin	Biotinylated cRNA were prepared according to the standard Affymetrix protocol.	9606	EukGE-WS2v5_450	GeneChips were scanned using the Affymetrix GeneChip Scanner 3000 System.	Type 1 Diabetes patient and the timepoint 4 months after diagnosis.	The data were analyzed with Microarray Suite version 5.0 (MAS 5.0) using Affymetrix default analysis settings and global scaling as normalization method. The trimmed mean target intensity of each array was arbitrarily set to 500.	GPL96	Ellen,,Grishman	ellen.grishman@childrens.com	UTSW Medical Center	5323 Harry Hines Blvd	Dallas	TX	75390	USA	ftp://ftp.ncbi.nlm.nih.gov/geo/samples/GSM228nnn/GSM228615/suppl/GSM228615.CEL.gz	22283	Reanalyzed by: GSE122505
GSM228616	PBMCs-Type 1 Diabetes-IDDM41_T1D_New	Type 1 Diabetes	Public on Sep 12 2007	Sep 11 2007	Nov 14 2018	RNA	1	PBMCs from Type 1 Diabetes patient and the timepoint at diagnosis.	Homo sapiens	Age: 14 yrs, when sample taken.	Gender: F	Ethnicity: Not Hispanic or Latino	Race: Black or African American	Illness: Type 1 Diabetes	Treatment: Insulin	pH<7.30 at time of diagnosis: Yes	total RNA	RNeasy Mini	biotin	Biotinylated cRNA were prepared according to the standard Affymetrix protocol.	9606	EukGE-WS2v5_450	GeneChips were scanned using the Affymetrix GeneChip Scanner 3000 System.	Type 1 Diabetes patient and the timepoint at diagnosis.	The data were analyzed with Microarray Suite version 5.0 (MAS 5.0) using Affymetrix default analysis settings and global scaling as normalization method. The trimmed mean target intensity of each array was arbitrarily set to 500.	GPL96	Ellen,,Grishman	ellen.grishman@childrens.com	UTSW Medical Center	5323 Harry Hines Blvd	Dallas	TX	75390	USA	ftp://ftp.ncbi.nlm.nih.gov/geo/samples/GSM228nnn/GSM228616/suppl/GSM228616.CEL.gz	22283	Reanalyzed by: GSE122505
GSM228617	PBMCs-Type 1 Diabetes-IDDM42_T1D_1MO	Type 1 Diabetes	Public on Sep 12 2007	Sep 11 2007	Aug 14 2011	RNA	1	PBMCs from Type 1 Diabetes patient and the timepoint 1 month after diagnosis.	Homo sapiens	Age: 10 yrs, when sample taken.	Gender: M	Ethnicity: Hispanic or Latino	Race: (Race Not Reported)	Illness: Type 1 Diabetes	Treatment: Insulin	pH<7.30 at time of diagnosis: Yes	total RNA	RNeasy Mini	biotin	Biotinylated cRNA were prepared according to the standard Affymetrix protocol.	9606	EukGE-WS2v5_450	GeneChips were scanned using the Affymetrix GeneChip Scanner 3000 System.	Type 1 Diabetes patient and the timepoint 1 month after diagnosis.	The data were analyzed with Microarray Suite version 5.0 (MAS 5.0) using Affymetrix default analysis settings and global scaling as normalization method. The trimmed mean target intensity of each array was arbitrarily set to 500.	GPL96	Ellen,,Grishman	ellen.grishman@childrens.com	UTSW Medical Center	5323 Harry Hines Blvd	Dallas	TX	75390	USA	ftp://ftp.ncbi.nlm.nih.gov/geo/samples/GSM228nnn/GSM228617/suppl/GSM228617.CEL.gz	22283
GSM228618	PBMCs-Type 1 Diabetes-IDDM42_T1D_4MO	Type 1 Diabetes	Public on Sep 12 2007	Sep 11 2007	Nov 14 2018	RNA	1	PBMCs from Type 1 Diabetes patient and the timepoint 4 months after diagnosis.	Homo sapiens	Age: 11 yrs, when sample taken.	Gender: M	Ethnicity: Hispanic or Latino	Race: (Race Not Reported)	Illness: Type 1 Diabetes	Treatment: Insulin	pH<7.30 at time of diagnosis: Yes	total RNA	RNeasy Mini	biotin	Biotinylated cRNA were prepared according to the standard Affymetrix protocol.	9606	EukGE-WS2v5_450	GeneChips were scanned using the Affymetrix GeneChip Scanner 3000 System.	Type 1 Diabetes patient and the timepoint 4 months after diagnosis.	The data were analyzed with Microarray Suite version 5.0 (MAS 5.0) using Affymetrix default analysis settings and global scaling as normalization method. The trimmed mean target intensity of each array was arbitrarily set to 500.	GPL96	Ellen,,Grishman	ellen.grishman@childrens.com	UTSW Medical Center	5323 Harry Hines Blvd	Dallas	TX	75390	USA	ftp://ftp.ncbi.nlm.nih.gov/geo/samples/GSM228nnn/GSM228618/suppl/GSM228618.CEL.gz	22283	Reanalyzed by: GSE122505
GSM228619	PBMCs-Type 1 Diabetes-IDDM42_T1D_New	Type 1 Diabetes	Public on Sep 12 2007	Sep 11 2007	Aug 14 2011	RNA	1	PBMCs from Type 1 Diabetes patient and the timepoint at diagnosis.	Homo sapiens	Age: 10 yrs, when sample taken.	Gender: M	Ethnicity: Hispanic or Latino	Race: (Race Not Reported)	Illness: Type 1 Diabetes	Treatment: Insulin	pH<7.30 at time of diagnosis: Yes	total RNA	RNeasy Mini	biotin	Biotinylated cRNA were prepared according to the standard Affymetrix protocol.	9606	EukGE-WS2v5_450	GeneChips were scanned using the Affymetrix GeneChip Scanner 3000 System.	Type 1 Diabetes patient and the timepoint at diagnosis.	The data were analyzed with Microarray Suite version 5.0 (MAS 5.0) using Affymetrix default analysis settings and global scaling as normalization method. The trimmed mean target intensity of each array was arbitrarily set to 500.	GPL96	Ellen,,Grishman	ellen.grishman@childrens.com	UTSW Medical Center	5323 Harry Hines Blvd	Dallas	TX	75390	USA	ftp://ftp.ncbi.nlm.nih.gov/geo/samples/GSM228nnn/GSM228619/suppl/GSM228619.CEL.gz	22283
GSM228620	PBMCs-Type 1 Diabetes-IDDM43_T1D_1MO	Type 1 Diabetes	Public on Sep 12 2007	Sep 11 2007	Nov 14 2018	RNA	1	PBMCs from Type 1 Diabetes patient and the timepoint 1 month after diagnosis.	Homo sapiens	Age: 15 yrs, when sample taken.	Gender: M	Ethnicity: Not Hispanic or Latino	Race: White	Illness: Type 1 Diabetes	Treatment: Insulin	pH<7.30 at time of diagnosis: No	total RNA	RNeasy Mini	biotin	Biotinylated cRNA were prepared according to the standard Affymetrix protocol.	9606	EukGE-WS2v5_450	GeneChips were scanned using the Affymetrix GeneChip Scanner 3000 System.	Type 1 Diabetes patient and the timepoint 1 month after diagnosis.	The data were analyzed with Microarray Suite version 5.0 (MAS 5.0) using Affymetrix default analysis settings and global scaling as normalization method. The trimmed mean target intensity of each array was arbitrarily set to 500.	GPL96	Ellen,,Grishman	ellen.grishman@childrens.com	UTSW Medical Center	5323 Harry Hines Blvd	Dallas	TX	75390	USA	ftp://ftp.ncbi.nlm.nih.gov/geo/samples/GSM228nnn/GSM228620/suppl/GSM228620.CEL.gz	22283	Reanalyzed by: GSE122505
GSM228621	PBMCs-Type 1 Diabetes-IDDM43_T1D_4MO	Type 1 Diabetes	Public on Sep 12 2007	Sep 11 2007	Nov 14 2018	RNA	1	PBMCs from Type 1 Diabetes patient and the timepoint 4 months after diagnosis.	Homo sapiens	Age: 15 yrs, when sample taken.	Gender: M	Ethnicity: Not Hispanic or Latino	Race: White	Illness: Type 1 Diabetes	Treatment: Insulin	pH<7.30 at time of diagnosis: No	total RNA	RNeasy Mini	biotin	Biotinylated cRNA were prepared according to the standard Affymetrix protocol.	9606	EukGE-WS2v5_450	GeneChips were scanned using the Affymetrix GeneChip Scanner 3000 System.	Type 1 Diabetes patient and the timepoint 4 months after diagnosis.	The data were analyzed with Microarray Suite version 5.0 (MAS 5.0) using Affymetrix default analysis settings and global scaling as normalization method. The trimmed mean target intensity of each array was arbitrarily set to 500.	GPL96	Ellen,,Grishman	ellen.grishman@childrens.com	UTSW Medical Center	5323 Harry Hines Blvd	Dallas	TX	75390	USA	ftp://ftp.ncbi.nlm.nih.gov/geo/samples/GSM228nnn/GSM228621/suppl/GSM228621.CEL.gz	22283	Reanalyzed by: GSE122505
GSM228622	PBMCs-Type 1 Diabetes-IDDM43_T1D_New	Type 1 Diabetes	Public on Sep 12 2007	Sep 11 2007	Nov 14 2018	RNA	1	PBMCs from Type 1 Diabetes patient and the timepoint at diagnosis.	Homo sapiens	Age: 15 yrs, when sample taken.	Gender: M	Ethnicity: Not Hispanic or Latino	Race: White	Illness: Type 1 Diabetes	Treatment: Insulin	pH<7.30 at time of diagnosis: No	total RNA	RNeasy Mini	biotin	Biotinylated cRNA were prepared according to the standard Affymetrix protocol.	9606	EukGE-WS2v5_450	GeneChips were scanned using the Affymetrix GeneChip Scanner 3000 System.	Type 1 Diabetes patient and the timepoint at diagnosis.	The data were analyzed with Microarray Suite version 5.0 (MAS 5.0) using Affymetrix default analysis settings and global scaling as normalization method. The trimmed mean target intensity of each array was arbitrarily set to 500.	GPL96	Ellen,,Grishman	ellen.grishman@childrens.com	UTSW Medical Center	5323 Harry Hines Blvd	Dallas	TX	75390	USA	ftp://ftp.ncbi.nlm.nih.gov/geo/samples/GSM228nnn/GSM228622/suppl/GSM228622.CEL.gz	22283	Reanalyzed by: GSE122505
GSM228623	PBMCs-Type 1 Diabetes-IDDM45_T1D_1MO	Type 1 Diabetes	Public on Sep 12 2007	Sep 11 2007	Nov 14 2018	RNA	1	PBMCs from Type 1 Diabetes patient and the timepoint 1 month after diagnosis.	Homo sapiens	Age: 3 yrs, when sample taken.	Gender: M	Ethnicity: Hispanic or Latino	Race: (Race Not Reported)	Illness: Type 1 Diabetes	Treatment: Insulin	pH<7.30 at time of diagnosis: Yes	total RNA	RNeasy Mini	biotin	Biotinylated cRNA were prepared according to the standard Affymetrix protocol.	9606	EukGE-WS2v5_450	GeneChips were scanned using the Affymetrix GeneChip Scanner 3000 System.	Type 1 Diabetes patient and the timepoint 1 month after diagnosis.	The data were analyzed with Microarray Suite version 5.0 (MAS 5.0) using Affymetrix default analysis settings and global scaling as normalization method. The trimmed mean target intensity of each array was arbitrarily set to 500.	GPL96	Ellen,,Grishman	ellen.grishman@childrens.com	UTSW Medical Center	5323 Harry Hines Blvd	Dallas	TX	75390	USA	ftp://ftp.ncbi.nlm.nih.gov/geo/samples/GSM228nnn/GSM228623/suppl/GSM228623.CEL.gz	22283	Reanalyzed by: GSE122505
GSM228624	PBMCs-Type 1 Diabetes-IDDM45_T1D_4MO	Type 1 Diabetes	Public on Sep 12 2007	Sep 11 2007	Nov 14 2018	RNA	1	PBMCs from Type 1 Diabetes patient and the timepoint 4 months after diagnosis.	Homo sapiens	Age: 3 yrs, when sample taken.	Gender: M	Ethnicity: Hispanic or Latino	Race: (Race Not Reported)	Illness: Type 1 Diabetes	Treatment: Insulin	pH<7.30 at time of diagnosis: Yes	total RNA	RNeasy Mini	biotin	Biotinylated cRNA were prepared according to the standard Affymetrix protocol.	9606	EukGE-WS2v5_450	GeneChips were scanned using the Affymetrix GeneChip Scanner 3000 System.	Type 1 Diabetes patient and the timepoint 4 months after diagnosis.	The data were analyzed with Microarray Suite version 5.0 (MAS 5.0) using Affymetrix default analysis settings and global scaling as normalization method. The trimmed mean target intensity of each array was arbitrarily set to 500.	GPL96	Ellen,,Grishman	ellen.grishman@childrens.com	UTSW Medical Center	5323 Harry Hines Blvd	Dallas	TX	75390	USA	ftp://ftp.ncbi.nlm.nih.gov/geo/samples/GSM228nnn/GSM228624/suppl/GSM228624.CEL.gz	22283	Reanalyzed by: GSE122505
GSM228625	PBMCs-Type 1 Diabetes-IDDM45_T1D_New	Type 1 Diabetes	Public on Sep 12 2007	Sep 11 2007	Nov 14 2018	RNA	1	PBMCs from Type 1 Diabetes patient and the timepoint at diagnosis.	Homo sapiens	Age: 3 yrs, when sample taken.	Gender: M	Ethnicity: Hispanic or Latino	Race: (Race Not Reported)	Illness: Type 1 Diabetes	Treatment: Insulin	pH<7.30 at time of diagnosis: Yes	total RNA	RNeasy Mini	biotin	Biotinylated cRNA were prepared according to the standard Affymetrix protocol.	9606	EukGE-WS2v5_450	GeneChips were scanned using the Affymetrix GeneChip Scanner 3000 System.	Type 1 Diabetes patient and the timepoint at diagnosis.	The data were analyzed with Microarray Suite version 5.0 (MAS 5.0) using Affymetrix default analysis settings and global scaling as normalization method. The trimmed mean target intensity of each array was arbitrarily set to 500.	GPL96	Ellen,,Grishman	ellen.grishman@childrens.com	UTSW Medical Center	5323 Harry Hines Blvd	Dallas	TX	75390	USA	ftp://ftp.ncbi.nlm.nih.gov/geo/samples/GSM228nnn/GSM228625/suppl/GSM228625.CEL.gz	22283	Reanalyzed by: GSE122505
GSM228626	PBMCs-Type 1 Diabetes-IDDM46_T1D_1MO	Type 1 Diabetes	Public on Sep 12 2007	Sep 11 2007	Aug 14 2011	RNA	1	PBMCs from Type 1 Diabetes patient and the timepoint 1 month after diagnosis.	Homo sapiens	Age: 7 yrs, when sample taken.	Gender: F	Ethnicity: Not Hispanic or Latino	Race: White	Illness: Type 1 Diabetes	Treatment: Insulin	pH<7.30 at time of diagnosis: No	total RNA	RNeasy Mini	biotin	Biotinylated cRNA were prepared according to the standard Affymetrix protocol.	9606	EukGE-WS2v5_450	GeneChips were scanned using the Affymetrix GeneChip Scanner 3000 System.	Type 1 Diabetes patient and the timepoint 1 month after diagnosis.	The data were analyzed with Microarray Suite version 5.0 (MAS 5.0) using Affymetrix default analysis settings and global scaling as normalization method. The trimmed mean target intensity of each array was arbitrarily set to 500.	GPL96	Ellen,,Grishman	ellen.grishman@childrens.com	UTSW Medical Center	5323 Harry Hines Blvd	Dallas	TX	75390	USA	ftp://ftp.ncbi.nlm.nih.gov/geo/samples/GSM228nnn/GSM228626/suppl/GSM228626.CEL.gz	22283
GSM228627	PBMCs-Type 1 Diabetes-IDDM46_T1D_4MO	Type 1 Diabetes	Public on Sep 12 2007	Sep 11 2007	Nov 14 2018	RNA	1	PBMCs from Type 1 Diabetes patient and the timepoint 4 months after diagnosis.	Homo sapiens	Age: 7 yrs, when sample taken.	Gender: F	Ethnicity: Not Hispanic or Latino	Race: White	Illness: Type 1 Diabetes	Treatment: Insulin	pH<7.30 at time of diagnosis: No	total RNA	RNeasy Mini	biotin	Biotinylated cRNA were prepared according to the standard Affymetrix protocol.	9606	EukGE-WS2v5_450	GeneChips were scanned using the Affymetrix GeneChip Scanner 3000 System.	Type 1 Diabetes patient and the timepoint 4 months after diagnosis.	The data were analyzed with Microarray Suite version 5.0 (MAS 5.0) using Affymetrix default analysis settings and global scaling as normalization method. The trimmed mean target intensity of each array was arbitrarily set to 500.	GPL96	Ellen,,Grishman	ellen.grishman@childrens.com	UTSW Medical Center	5323 Harry Hines Blvd	Dallas	TX	75390	USA	ftp://ftp.ncbi.nlm.nih.gov/geo/samples/GSM228nnn/GSM228627/suppl/GSM228627.CEL.gz	22283	Reanalyzed by: GSE122505
GSM228628	PBMCs-Type 1 Diabetes-IDDM46_T1D_New	Type 1 Diabetes	Public on Sep 12 2007	Sep 11 2007	Nov 14 2018	RNA	1	PBMCs from Type 1 Diabetes patient and the timepoint at diagnosis.	Homo sapiens	Age: 7 yrs, when sample taken.	Gender: F	Ethnicity: Not Hispanic or Latino	Race: White	Illness: Type 1 Diabetes	Treatment: Insulin	pH<7.30 at time of diagnosis: No	total RNA	RNeasy Mini	biotin	Biotinylated cRNA were prepared according to the standard Affymetrix protocol.	9606	EukGE-WS2v5_450	GeneChips were scanned using the Affymetrix GeneChip Scanner 3000 System.	Type 1 Diabetes patient and the timepoint at diagnosis.	The data were analyzed with Microarray Suite version 5.0 (MAS 5.0) using Affymetrix default analysis settings and global scaling as normalization method. The trimmed mean target intensity of each array was arbitrarily set to 500.	GPL96	Ellen,,Grishman	ellen.grishman@childrens.com	UTSW Medical Center	5323 Harry Hines Blvd	Dallas	TX	75390	USA	ftp://ftp.ncbi.nlm.nih.gov/geo/samples/GSM228nnn/GSM228628/suppl/GSM228628.CEL.gz	22283	Reanalyzed by: GSE122505
GSM228629	PBMCs-Type 1 Diabetes-IDDM47_T1D_1MO	Type 1 Diabetes	Public on Sep 12 2007	Sep 11 2007	Nov 14 2018	RNA	1	PBMCs from Type 1 Diabetes patient and the timepoint 1 month after diagnosis.	Homo sapiens	Age: 6 yrs, when sample taken.	Gender: M	Ethnicity: (Ethnicity Not Reported)	Race: Other	Illness: Type 1 Diabetes	Treatment: Insulin	pH<7.30 at time of diagnosis: No	total RNA	RNeasy Mini	biotin	Biotinylated cRNA were prepared according to the standard Affymetrix protocol.	9606	EukGE-WS2v5_450	GeneChips were scanned using the Affymetrix GeneChip Scanner 3000 System.	Type 1 Diabetes patient and the timepoint 1 month after diagnosis.	The data were analyzed with Microarray Suite version 5.0 (MAS 5.0) using Affymetrix default analysis settings and global scaling as normalization method. The trimmed mean target intensity of each array was arbitrarily set to 500.	GPL96	Ellen,,Grishman	ellen.grishman@childrens.com	UTSW Medical Center	5323 Harry Hines Blvd	Dallas	TX	75390	USA	ftp://ftp.ncbi.nlm.nih.gov/geo/samples/GSM228nnn/GSM228629/suppl/GSM228629.CEL.gz	22283	Reanalyzed by: GSE122505
GSM228630	PBMCs-Type 1 Diabetes-IDDM47_T1D_4MO	Type 1 Diabetes	Public on Sep 12 2007	Sep 11 2007	Nov 14 2018	RNA	1	PBMCs from Type 1 Diabetes patient and the timepoint 4 months after diagnosis.	Homo sapiens	Age: 6 yrs, when sample taken.	Gender: M	Ethnicity: (Ethnicity Not Reported)	Race: Other	Illness: Type 1 Diabetes	Treatment: Insulin	pH<7.30 at time of diagnosis: No	total RNA	RNeasy Mini	biotin	Biotinylated cRNA were prepared according to the standard Affymetrix protocol.	9606	EukGE-WS2v5_450	GeneChips were scanned using the Affymetrix GeneChip Scanner 3000 System.	Type 1 Diabetes patient and the timepoint 4 months after diagnosis.	The data were analyzed with Microarray Suite version 5.0 (MAS 5.0) using Affymetrix default analysis settings and global scaling as normalization method. The trimmed mean target intensity of each array was arbitrarily set to 500.	GPL96	Ellen,,Grishman	ellen.grishman@childrens.com	UTSW Medical Center	5323 Harry Hines Blvd	Dallas	TX	75390	USA	ftp://ftp.ncbi.nlm.nih.gov/geo/samples/GSM228nnn/GSM228630/suppl/GSM228630.CEL.gz	22283	Reanalyzed by: GSE122505
GSM228631	PBMCs-Type 1 Diabetes-IDDM47_T1D_New	Type 1 Diabetes	Public on Sep 12 2007	Sep 11 2007	Nov 14 2018	RNA	1	PBMCs from Type 1 Diabetes patient and the timepoint at diagnosis.	Homo sapiens	Age: 6 yrs, when sample taken.	Gender: M	Ethnicity: (Ethnicity Not Reported)	Race: Other	Illness: Type 1 Diabetes	Treatment: Insulin	pH<7.30 at time of diagnosis: No	total RNA	RNeasy Mini	biotin	Biotinylated cRNA were prepared according to the standard Affymetrix protocol.	9606	EukGE-WS2v5_450	GeneChips were scanned using the Affymetrix GeneChip Scanner 3000 System.	Type 1 Diabetes patient and the timepoint at diagnosis.	The data were analyzed with Microarray Suite version 5.0 (MAS 5.0) using Affymetrix default analysis settings and global scaling as normalization method. The trimmed mean target intensity of each array was arbitrarily set to 500.	GPL96	Ellen,,Grishman	ellen.grishman@childrens.com	UTSW Medical Center	5323 Harry Hines Blvd	Dallas	TX	75390	USA	ftp://ftp.ncbi.nlm.nih.gov/geo/samples/GSM228nnn/GSM228631/suppl/GSM228631.CEL.gz	22283	Reanalyzed by: GSE122505
GSM228632	PBMCs-Type 1 Diabetes-IDDM48_T1D_1MO	Type 1 Diabetes	Public on Sep 12 2007	Sep 11 2007	Nov 14 2018	RNA	1	PBMCs from Type 1 Diabetes patient and the timepoint 1 month after diagnosis.	Homo sapiens	Age: 13 yrs, when sample taken.	Gender: M	Ethnicity: (Ethnicity Not Reported)	Race: White	Illness: Type 1 Diabetes	Treatment: Insulin	pH<7.30 at time of diagnosis: No	total RNA	RNeasy Mini	biotin	Biotinylated cRNA were prepared according to the standard Affymetrix protocol.	9606	EukGE-WS2v5_450	GeneChips were scanned using the Affymetrix GeneChip Scanner 3000 System.	Type 1 Diabetes patient and the timepoint 1 month after diagnosis.	The data were analyzed with Microarray Suite version 5.0 (MAS 5.0) using Affymetrix default analysis settings and global scaling as normalization method. The trimmed mean target intensity of each array was arbitrarily set to 500.	GPL96	Ellen,,Grishman	ellen.grishman@childrens.com	UTSW Medical Center	5323 Harry Hines Blvd	Dallas	TX	75390	USA	ftp://ftp.ncbi.nlm.nih.gov/geo/samples/GSM228nnn/GSM228632/suppl/GSM228632.CEL.gz	22283	Reanalyzed by: GSE122505
GSM228633	PBMCs-Type 1 Diabetes-IDDM48_T1D_New	Type 1 Diabetes	Public on Sep 12 2007	Sep 11 2007	Nov 14 2018	RNA	1	PBMCs from Type 1 Diabetes patient and the timepoint at diagnosis.	Homo sapiens	Age: 13 yrs, when sample taken.	Gender: M	Ethnicity: (Ethnicity Not Reported)	Race: White	Illness: Type 1 Diabetes	Treatment: Insulin	pH<7.30 at time of diagnosis: No	total RNA	RNeasy Mini	biotin	Biotinylated cRNA were prepared according to the standard Affymetrix protocol.	9606	EukGE-WS2v5_450	GeneChips were scanned using the Affymetrix GeneChip Scanner 3000 System.	Type 1 Diabetes patient and the timepoint at diagnosis.	The data were analyzed with Microarray Suite version 5.0 (MAS 5.0) using Affymetrix default analysis settings and global scaling as normalization method. The trimmed mean target intensity of each array was arbitrarily set to 500.	GPL96	Ellen,,Grishman	ellen.grishman@childrens.com	UTSW Medical Center	5323 Harry Hines Blvd	Dallas	TX	75390	USA	ftp://ftp.ncbi.nlm.nih.gov/geo/samples/GSM228nnn/GSM228633/suppl/GSM228633.CEL.gz	22283	Reanalyzed by: GSE122505
GSM228634	PBMCs-Type 1 Diabetes-IDDM5_T1D_New	Type 1 Diabetes	Public on Sep 12 2007	Sep 11 2007	Nov 14 2018	RNA	1	PBMCs from Type 1 Diabetes patient and the timepoint at diagnosis.	Homo sapiens	Age: 9 yrs, when sample taken.	Gender: F	Ethnicity: Not Hispanic or Latino	Race: White	Illness: Type 1 Diabetes	Treatment: Insulin	pH<7.30 at time of diagnosis: No	total RNA	RNeasy Mini	biotin	Biotinylated cRNA were prepared according to the standard Affymetrix protocol.	9606	EukGE-WS2v5	GeneChips were scanned using the Affymetrix GeneChip Scanner 3000 System.	Type 1 Diabetes patient and the timepoint at diagnosis.	The data were analyzed with Microarray Suite version 5.0 (MAS 5.0) using Affymetrix default analysis settings and global scaling as normalization method. The trimmed mean target intensity of each array was arbitrarily set to 500.	GPL96	Ellen,,Grishman	ellen.grishman@childrens.com	UTSW Medical Center	5323 Harry Hines Blvd	Dallas	TX	75390	USA	ftp://ftp.ncbi.nlm.nih.gov/geo/samples/GSM228nnn/GSM228634/suppl/GSM228634.CEL.gz	22283	Reanalyzed by: GSE122505
GSM228635	PBMCs-Type 1 Diabetes-IDDM50_T1D_1MO	Type 1 Diabetes	Public on Sep 12 2007	Sep 11 2007	Nov 14 2018	RNA	1	PBMCs from Type 1 Diabetes patient and the timepoint 1 month after diagnosis.	Homo sapiens	Age: 12 yrs, when sample taken.	Gender: M	Ethnicity: Not Hispanic or Latino	Race: White	Illness: Type 1 Diabetes	Treatment: Insulin	pH<7.30 at time of diagnosis: Yes	total RNA	RNeasy Mini	biotin	Biotinylated cRNA were prepared according to the standard Affymetrix protocol.	9606	EukGE-WS2v5_450	GeneChips were scanned using the Affymetrix GeneChip Scanner 3000 System.	Type 1 Diabetes patient and the timepoint 1 month after diagnosis.	The data were analyzed with Microarray Suite version 5.0 (MAS 5.0) using Affymetrix default analysis settings and global scaling as normalization method. The trimmed mean target intensity of each array was arbitrarily set to 500.	GPL96	Ellen,,Grishman	ellen.grishman@childrens.com	UTSW Medical Center	5323 Harry Hines Blvd	Dallas	TX	75390	USA	ftp://ftp.ncbi.nlm.nih.gov/geo/samples/GSM228nnn/GSM228635/suppl/GSM228635.CEL.gz	22283	Reanalyzed by: GSE122505
GSM228636	PBMCs-Type 1 Diabetes-IDDM50_T1D_4MO	Type 1 Diabetes	Public on Sep 12 2007	Sep 11 2007	Nov 14 2018	RNA	1	PBMCs from Type 1 Diabetes patient and the timepoint 4 months after diagnosis.	Homo sapiens	Age: 13 yrs, when sample taken.	Gender: M	Ethnicity: Not Hispanic or Latino	Race: White	Illness: Type 1 Diabetes	Treatment: Insulin	pH<7.30 at time of diagnosis: Yes	total RNA	RNeasy Mini	biotin	Biotinylated cRNA were prepared according to the standard Affymetrix protocol.	9606	EukGE-WS2v5_450	GeneChips were scanned using the Affymetrix GeneChip Scanner 3000 System.	Type 1 Diabetes patient and the timepoint 4 months after diagnosis.	The data were analyzed with Microarray Suite version 5.0 (MAS 5.0) using Affymetrix default analysis settings and global scaling as normalization method. The trimmed mean target intensity of each array was arbitrarily set to 500.	GPL96	Ellen,,Grishman	ellen.grishman@childrens.com	UTSW Medical Center	5323 Harry Hines Blvd	Dallas	TX	75390	USA	ftp://ftp.ncbi.nlm.nih.gov/geo/samples/GSM228nnn/GSM228636/suppl/GSM228636.CEL.gz	22283	Reanalyzed by: GSE122505
GSM228637	PBMCs-Type 1 Diabetes-IDDM50_T1D_New	Type 1 Diabetes	Public on Sep 12 2007	Sep 11 2007	Nov 14 2018	RNA	1	PBMCs from Type 1 Diabetes patient and the timepoint at diagnosis.	Homo sapiens	Age: 12 yrs, when sample taken.	Gender: M	Ethnicity: Not Hispanic or Latino	Race: White	Illness: Type 1 Diabetes	Treatment: Insulin	pH<7.30 at time of diagnosis: Yes	total RNA	RNeasy Mini	biotin	Biotinylated cRNA were prepared according to the standard Affymetrix protocol.	9606	EukGE-WS2v5_450	GeneChips were scanned using the Affymetrix GeneChip Scanner 3000 System.	Type 1 Diabetes patient and the timepoint at diagnosis.	The data were analyzed with Microarray Suite version 5.0 (MAS 5.0) using Affymetrix default analysis settings and global scaling as normalization method. The trimmed mean target intensity of each array was arbitrarily set to 500.	GPL96	Ellen,,Grishman	ellen.grishman@childrens.com	UTSW Medical Center	5323 Harry Hines Blvd	Dallas	TX	75390	USA	ftp://ftp.ncbi.nlm.nih.gov/geo/samples/GSM228nnn/GSM228637/suppl/GSM228637.CEL.gz	22283	Reanalyzed by: GSE122505
GSM228638	PBMCs-Type 1 Diabetes-IDDM52_T1D_4MO	Type 1 Diabetes	Public on Sep 12 2007	Sep 11 2007	Nov 14 2018	RNA	1	PBMCs from Type 1 Diabetes patient and the timepoint 4 months after diagnosis.	Homo sapiens	Age: 12 yrs, when sample taken.	Gender: M	Ethnicity: Not Hispanic or Latino	Race: White	Illness: Type 1 Diabetes	Treatment: Insulin	pH<7.30 at time of diagnosis: No	total RNA	RNeasy Mini	biotin	Biotinylated cRNA were prepared according to the standard Affymetrix protocol.	9606	EukGE-WS2v5_450	GeneChips were scanned using the Affymetrix GeneChip Scanner 3000 System.	Type 1 Diabetes patient and the timepoint 4 months after diagnosis.	The data were analyzed with Microarray Suite version 5.0 (MAS 5.0) using Affymetrix default analysis settings and global scaling as normalization method. The trimmed mean target intensity of each array was arbitrarily set to 500.	GPL96	Ellen,,Grishman	ellen.grishman@childrens.com	UTSW Medical Center	5323 Harry Hines Blvd	Dallas	TX	75390	USA	ftp://ftp.ncbi.nlm.nih.gov/geo/samples/GSM228nnn/GSM228638/suppl/GSM228638.CEL.gz	22283	Reanalyzed by: GSE122505
GSM228639	PBMCs-Type 1 Diabetes-IDDM52_T1D_New	Type 1 Diabetes	Public on Sep 12 2007	Sep 11 2007	Nov 14 2018	RNA	1	PBMCs from Type 1 Diabetes patient and the timepoint at diagnosis.	Homo sapiens	Age: 12 yrs, when sample taken.	Gender: M	Ethnicity: Not Hispanic or Latino	Race: White	Illness: Type 1 Diabetes	Treatment: Insulin	pH<7.30 at time of diagnosis: No	total RNA	RNeasy Mini	biotin	Biotinylated cRNA were prepared according to the standard Affymetrix protocol.	9606	EukGE-WS2v5_450	GeneChips were scanned using the Affymetrix GeneChip Scanner 3000 System.	Type 1 Diabetes patient and the timepoint at diagnosis.	The data were analyzed with Microarray Suite version 5.0 (MAS 5.0) using Affymetrix default analysis settings and global scaling as normalization method. The trimmed mean target intensity of each array was arbitrarily set to 500.	GPL96	Ellen,,Grishman	ellen.grishman@childrens.com	UTSW Medical Center	5323 Harry Hines Blvd	Dallas	TX	75390	USA	ftp://ftp.ncbi.nlm.nih.gov/geo/samples/GSM228nnn/GSM228639/suppl/GSM228639.CEL.gz	22283	Reanalyzed by: GSE122505
GSM228640	PBMCs-Type 1 Diabetes-IDDM53_T1D_1MO	Type 1 Diabetes	Public on Sep 12 2007	Sep 11 2007	Nov 14 2018	RNA	1	PBMCs from Type 1 Diabetes patient and the timepoint 1 month after diagnosis.	Homo sapiens	Age: 14 yrs, when sample taken.	Gender: F	Ethnicity: Not Hispanic or Latino	Race: White	Illness: Type 1 Diabetes	Treatment: Insulin	pH<7.30 at time of diagnosis: No	total RNA	RNeasy Mini	biotin	Biotinylated cRNA were prepared according to the standard Affymetrix protocol.	9606	EukGE-WS2v5_450	GeneChips were scanned using the Affymetrix GeneChip Scanner 3000 System.	Type 1 Diabetes patient and the timepoint 1 month after diagnosis.	The data were analyzed with Microarray Suite version 5.0 (MAS 5.0) using Affymetrix default analysis settings and global scaling as normalization method. The trimmed mean target intensity of each array was arbitrarily set to 500.	GPL96	Ellen,,Grishman	ellen.grishman@childrens.com	UTSW Medical Center	5323 Harry Hines Blvd	Dallas	TX	75390	USA	ftp://ftp.ncbi.nlm.nih.gov/geo/samples/GSM228nnn/GSM228640/suppl/GSM228640.CEL.gz	22283	Reanalyzed by: GSE122505
GSM228641	PBMCs-Type 1 Diabetes-IDDM53_T1D_4MO	Type 1 Diabetes	Public on Sep 12 2007	Sep 11 2007	Nov 14 2018	RNA	1	PBMCs from Type 1 Diabetes patient and the timepoint 4 months after diagnosis.	Homo sapiens	Age: 14 yrs, when sample taken.	Gender: F	Ethnicity: Not Hispanic or Latino	Race: White	Illness: Type 1 Diabetes	Treatment: Insulin	pH<7.30 at time of diagnosis: No	total RNA	RNeasy Mini	biotin	Biotinylated cRNA were prepared according to the standard Affymetrix protocol.	9606	EukGE-WS2v5_450	GeneChips were scanned using the Affymetrix GeneChip Scanner 3000 System.	Type 1 Diabetes patient and the timepoint 4 months after diagnosis.	The data were analyzed with Microarray Suite version 5.0 (MAS 5.0) using Affymetrix default analysis settings and global scaling as normalization method. The trimmed mean target intensity of each array was arbitrarily set to 500.	GPL96	Ellen,,Grishman	ellen.grishman@childrens.com	UTSW Medical Center	5323 Harry Hines Blvd	Dallas	TX	75390	USA	ftp://ftp.ncbi.nlm.nih.gov/geo/samples/GSM228nnn/GSM228641/suppl/GSM228641.CEL.gz	22283	Reanalyzed by: GSE122505
GSM228642	PBMCs-Type 1 Diabetes-IDDM53_T1D_New	Type 1 Diabetes	Public on Sep 12 2007	Sep 11 2007	Nov 14 2018	RNA	1	PBMCs from Type 1 Diabetes patient and the timepoint at diagnosis.	Homo sapiens	Age: 13 yrs, when sample taken.	Gender: F	Ethnicity: Not Hispanic or Latino	Race: White	Illness: Type 1 Diabetes	Treatment: Insulin	pH<7.30 at time of diagnosis: No	total RNA	RNeasy Mini	biotin	Biotinylated cRNA were prepared according to the standard Affymetrix protocol.	9606	EukGE-WS2v5_450	GeneChips were scanned using the Affymetrix GeneChip Scanner 3000 System.	Type 1 Diabetes patient and the timepoint at diagnosis.	The data were analyzed with Microarray Suite version 5.0 (MAS 5.0) using Affymetrix default analysis settings and global scaling as normalization method. The trimmed mean target intensity of each array was arbitrarily set to 500.	GPL96	Ellen,,Grishman	ellen.grishman@childrens.com	UTSW Medical Center	5323 Harry Hines Blvd	Dallas	TX	75390	USA	ftp://ftp.ncbi.nlm.nih.gov/geo/samples/GSM228nnn/GSM228642/suppl/GSM228642.CEL.gz	22283	Reanalyzed by: GSE122505
GSM228643	PBMCs-Type 1 Diabetes-IDDM54_T1D_1MO	Type 1 Diabetes	Public on Sep 12 2007	Sep 11 2007	Nov 14 2018	RNA	1	PBMCs from Type 1 Diabetes patient and the timepoint 1 month after diagnosis.	Homo sapiens	Age: 7 yrs, when sample taken.	Gender: F	Ethnicity: Hispanic or Latino	Race: (Race Not Reported)	Illness: Type 1 Diabetes	Treatment: Insulin	pH<7.30 at time of diagnosis: No	total RNA	RNeasy Mini	biotin	Biotinylated cRNA were prepared according to the standard Affymetrix protocol.	9606	EukGE-WS2v5_450	GeneChips were scanned using the Affymetrix GeneChip Scanner 3000 System.	Type 1 Diabetes patient and the timepoint 1 month after diagnosis.	The data were analyzed with Microarray Suite version 5.0 (MAS 5.0) using Affymetrix default analysis settings and global scaling as normalization method. The trimmed mean target intensity of each array was arbitrarily set to 500.	GPL96	Ellen,,Grishman	ellen.grishman@childrens.com	UTSW Medical Center	5323 Harry Hines Blvd	Dallas	TX	75390	USA	ftp://ftp.ncbi.nlm.nih.gov/geo/samples/GSM228nnn/GSM228643/suppl/GSM228643.CEL.gz	22283	Reanalyzed by: GSE122505
GSM228644	PBMCs-Type 1 Diabetes-IDDM54_T1D_4MO	Type 1 Diabetes	Public on Sep 12 2007	Sep 11 2007	Nov 14 2018	RNA	1	PBMCs from Type 1 Diabetes patient and the timepoint 4 months after diagnosis.	Homo sapiens	Age: 8 yrs, when sample taken.	Gender: F	Ethnicity: Hispanic or Latino	Race: (Race Not Reported)	Illness: Type 1 Diabetes	Treatment: Insulin	pH<7.30 at time of diagnosis: No	total RNA	RNeasy Mini	biotin	Biotinylated cRNA were prepared according to the standard Affymetrix protocol.	9606	EukGE-WS2v5_450	GeneChips were scanned using the Affymetrix GeneChip Scanner 3000 System.	Type 1 Diabetes patient and the timepoint 4 months after diagnosis.	The data were analyzed with Microarray Suite version 5.0 (MAS 5.0) using Affymetrix default analysis settings and global scaling as normalization method. The trimmed mean target intensity of each array was arbitrarily set to 500.	GPL96	Ellen,,Grishman	ellen.grishman@childrens.com	UTSW Medical Center	5323 Harry Hines Blvd	Dallas	TX	75390	USA	ftp://ftp.ncbi.nlm.nih.gov/geo/samples/GSM228nnn/GSM228644/suppl/GSM228644.CEL.gz	22283	Reanalyzed by: GSE122505
GSM228645	PBMCs-Type 1 Diabetes-IDDM54_T1D_New	Type 1 Diabetes	Public on Sep 12 2007	Sep 11 2007	Nov 14 2018	RNA	1	PBMCs from Type 1 Diabetes patient and the timepoint at diagnosis.	Homo sapiens	Age: 7 yrs, when sample taken.	Gender: F	Ethnicity: Hispanic or Latino	Race: (Race Not Reported)	Illness: Type 1 Diabetes	Treatment: Insulin	pH<7.30 at time of diagnosis: No	total RNA	RNeasy Mini	biotin	Biotinylated cRNA were prepared according to the standard Affymetrix protocol.	9606	EukGE-WS2v5_450	GeneChips were scanned using the Affymetrix GeneChip Scanner 3000 System.	Type 1 Diabetes patient and the timepoint at diagnosis.	The data were analyzed with Microarray Suite version 5.0 (MAS 5.0) using Affymetrix default analysis settings and global scaling as normalization method. The trimmed mean target intensity of each array was arbitrarily set to 500.	GPL96	Ellen,,Grishman	ellen.grishman@childrens.com	UTSW Medical Center	5323 Harry Hines Blvd	Dallas	TX	75390	USA	ftp://ftp.ncbi.nlm.nih.gov/geo/samples/GSM228nnn/GSM228645/suppl/GSM228645.CEL.gz	22283	Reanalyzed by: GSE122505
GSM228646	PBMCs-Type 1 Diabetes-IDDM55_T1D_New	Type 1 Diabetes	Public on Sep 12 2007	Sep 11 2007	Nov 14 2018	RNA	1	PBMCs from Type 1 Diabetes patient and the timepoint at diagnosis.	Homo sapiens	Age: 8 yrs, when sample taken.	Gender: F	Ethnicity: Not Hispanic or Latino	Race: White	Illness: Type 1 Diabetes	Treatment: Insulin	pH<7.30 at time of diagnosis: No	total RNA	RNeasy Mini	biotin	Biotinylated cRNA were prepared according to the standard Affymetrix protocol.	9606	EukGE-WS2v5_450	GeneChips were scanned using the Affymetrix GeneChip Scanner 3000 System.	Type 1 Diabetes patient and the timepoint at diagnosis.	The data were analyzed with Microarray Suite version 5.0 (MAS 5.0) using Affymetrix default analysis settings and global scaling as normalization method. The trimmed mean target intensity of each array was arbitrarily set to 500.	GPL96	Ellen,,Grishman	ellen.grishman@childrens.com	UTSW Medical Center	5323 Harry Hines Blvd	Dallas	TX	75390	USA	ftp://ftp.ncbi.nlm.nih.gov/geo/samples/GSM228nnn/GSM228646/suppl/GSM228646.CEL.gz	22283	Reanalyzed by: GSE122505
GSM228647	PBMCs-Type 1 Diabetes-IDDM56_T1D_1MO	Type 1 Diabetes	Public on Sep 12 2007	Sep 11 2007	Nov 14 2018	RNA	1	PBMCs from Type 1 Diabetes patient and the timepoint 1 month after diagnosis.	Homo sapiens	Age: 7 yrs, when sample taken.	Gender: M	Ethnicity: Not Hispanic or Latino	Race: White	Illness: Type 1 Diabetes	Treatment: Insulin	pH<7.30 at time of diagnosis: No	total RNA	RNeasy Mini	biotin	Biotinylated cRNA were prepared according to the standard Affymetrix protocol.	9606	EukGE-WS2v5_450	GeneChips were scanned using the Affymetrix GeneChip Scanner 3000 System.	Type 1 Diabetes patient and the timepoint 1 month after diagnosis.	The data were analyzed with Microarray Suite version 5.0 (MAS 5.0) using Affymetrix default analysis settings and global scaling as normalization method. The trimmed mean target intensity of each array was arbitrarily set to 500.	GPL96	Ellen,,Grishman	ellen.grishman@childrens.com	UTSW Medical Center	5323 Harry Hines Blvd	Dallas	TX	75390	USA	ftp://ftp.ncbi.nlm.nih.gov/geo/samples/GSM228nnn/GSM228647/suppl/GSM228647.CEL.gz	22283	Reanalyzed by: GSE122505
GSM228648	PBMCs-Type 1 Diabetes-IDDM56_T1D_4MO	Type 1 Diabetes	Public on Sep 12 2007	Sep 11 2007	Nov 14 2018	RNA	1	PBMCs from Type 1 Diabetes patient and the timepoint 4 months after diagnosis.	Homo sapiens	Age: 8 yrs, when sample taken.	Gender: M	Ethnicity: Not Hispanic or Latino	Race: White	Illness: Type 1 Diabetes	Treatment: Insulin	pH<7.30 at time of diagnosis: No	total RNA	RNeasy Mini	biotin	Biotinylated cRNA were prepared according to the standard Affymetrix protocol.	9606	EukGE-WS2v5_450	GeneChips were scanned using the Affymetrix GeneChip Scanner 3000 System.	Type 1 Diabetes patient and the timepoint 4 months after diagnosis.	The data were analyzed with Microarray Suite version 5.0 (MAS 5.0) using Affymetrix default analysis settings and global scaling as normalization method. The trimmed mean target intensity of each array was arbitrarily set to 500.	GPL96	Ellen,,Grishman	ellen.grishman@childrens.com	UTSW Medical Center	5323 Harry Hines Blvd	Dallas	TX	75390	USA	ftp://ftp.ncbi.nlm.nih.gov/geo/samples/GSM228nnn/GSM228648/suppl/GSM228648.CEL.gz	22283	Reanalyzed by: GSE122505
GSM228649	PBMCs-Type 1 Diabetes-IDDM56_T1D_New	Type 1 Diabetes	Public on Sep 12 2007	Sep 11 2007	Nov 14 2018	RNA	1	PBMCs from Type 1 Diabetes patient and the timepoint at diagnosis.	Homo sapiens	Age: 7 yrs, when sample taken.	Gender: M	Ethnicity: Not Hispanic or Latino	Race: White	Illness: Type 1 Diabetes	Treatment: Insulin	pH<7.30 at time of diagnosis: No	total RNA	RNeasy Mini	biotin	Biotinylated cRNA were prepared according to the standard Affymetrix protocol.	9606	EukGE-WS2v5_450	GeneChips were scanned using the Affymetrix GeneChip Scanner 3000 System.	Type 1 Diabetes patient and the timepoint at diagnosis.	The data were analyzed with Microarray Suite version 5.0 (MAS 5.0) using Affymetrix default analysis settings and global scaling as normalization method. The trimmed mean target intensity of each array was arbitrarily set to 500.	GPL96	Ellen,,Grishman	ellen.grishman@childrens.com	UTSW Medical Center	5323 Harry Hines Blvd	Dallas	TX	75390	USA	ftp://ftp.ncbi.nlm.nih.gov/geo/samples/GSM228nnn/GSM228649/suppl/GSM228649.CEL.gz	22283	Reanalyzed by: GSE122505
GSM228650	PBMCs-Type 1 Diabetes-IDDM57_T1D_1MO	Type 1 Diabetes	Public on Sep 12 2007	Sep 11 2007	Nov 14 2018	RNA	1	PBMCs from Type 1 Diabetes patient and the timepoint 1 month after diagnosis.	Homo sapiens	Age: 5 yrs, when sample taken.	Gender: F	Ethnicity: Not Hispanic or Latino	Race: White	Illness: Type 1 Diabetes	Treatment: Insulin	pH<7.30 at time of diagnosis: No	total RNA	RNeasy Mini	biotin	Biotinylated cRNA were prepared according to the standard Affymetrix protocol.	9606	EukGE-WS2v5_450	GeneChips were scanned using the Affymetrix GeneChip Scanner 3000 System.	Type 1 Diabetes patient and the timepoint 1 month after diagnosis.	The data were analyzed with Microarray Suite version 5.0 (MAS 5.0) using Affymetrix default analysis settings and global scaling as normalization method. The trimmed mean target intensity of each array was arbitrarily set to 500.	GPL96	Ellen,,Grishman	ellen.grishman@childrens.com	UTSW Medical Center	5323 Harry Hines Blvd	Dallas	TX	75390	USA	ftp://ftp.ncbi.nlm.nih.gov/geo/samples/GSM228nnn/GSM228650/suppl/GSM228650.CEL.gz	22283	Reanalyzed by: GSE122505
GSM228651	PBMCs-Type 1 Diabetes-IDDM57_T1D_4MO	Type 1 Diabetes	Public on Sep 12 2007	Sep 11 2007	Nov 14 2018	RNA	1	PBMCs from Type 1 Diabetes patient and the timepoint 4 months after diagnosis.	Homo sapiens	Age: 5 yrs, when sample taken.	Gender: F	Ethnicity: Not Hispanic or Latino	Race: White	Illness: Type 1 Diabetes	Treatment: Insulin	pH<7.30 at time of diagnosis: No	total RNA	RNeasy Mini	biotin	Biotinylated cRNA were prepared according to the standard Affymetrix protocol.	9606	EukGE-WS2v5_450	GeneChips were scanned using the Affymetrix GeneChip Scanner 3000 System.	Type 1 Diabetes patient and the timepoint 4 months after diagnosis.	The data were analyzed with Microarray Suite version 5.0 (MAS 5.0) using Affymetrix default analysis settings and global scaling as normalization method. The trimmed mean target intensity of each array was arbitrarily set to 500.	GPL96	Ellen,,Grishman	ellen.grishman@childrens.com	UTSW Medical Center	5323 Harry Hines Blvd	Dallas	TX	75390	USA	ftp://ftp.ncbi.nlm.nih.gov/geo/samples/GSM228nnn/GSM228651/suppl/GSM228651.CEL.gz	22283	Reanalyzed by: GSE122505
GSM228652	PBMCs-Type 1 Diabetes-IDDM57_T1D_New	Type 1 Diabetes	Public on Sep 12 2007	Sep 11 2007	Nov 14 2018	RNA	1	PBMCs from Type 1 Diabetes patient and the timepoint at diagnosis.	Homo sapiens	Age: 5 yrs, when sample taken.	Gender: F	Ethnicity: Not Hispanic or Latino	Race: White	Illness: Type 1 Diabetes	Treatment: Insulin	pH<7.30 at time of diagnosis: No	total RNA	RNeasy Mini	biotin	Biotinylated cRNA were prepared according to the standard Affymetrix protocol.	9606	EukGE-WS2v5_450	GeneChips were scanned using the Affymetrix GeneChip Scanner 3000 System.	Type 1 Diabetes patient and the timepoint at diagnosis.	The data were analyzed with Microarray Suite version 5.0 (MAS 5.0) using Affymetrix default analysis settings and global scaling as normalization method. The trimmed mean target intensity of each array was arbitrarily set to 500.	GPL96	Ellen,,Grishman	ellen.grishman@childrens.com	UTSW Medical Center	5323 Harry Hines Blvd	Dallas	TX	75390	USA	ftp://ftp.ncbi.nlm.nih.gov/geo/samples/GSM228nnn/GSM228652/suppl/GSM228652.CEL.gz	22283	Reanalyzed by: GSE122505
GSM228653	PBMCs-Type 1 Diabetes-IDDM59_T1D_1MO	Type 1 Diabetes	Public on Sep 12 2007	Sep 11 2007	Aug 14 2011	RNA	1	PBMCs from Type 1 Diabetes patient and the timepoint 1 month after diagnosis.	Homo sapiens	Age: 7 yrs, when sample taken.	Gender: F	Ethnicity: Hispanic or Latino	Race: (Race Not Reported)	Illness: Type 1 Diabetes	Treatment: Insulin	pH<7.30 at time of diagnosis: Yes	total RNA	RNeasy Mini	biotin	Biotinylated cRNA were prepared according to the standard Affymetrix protocol.	9606	EukGE-WS2v5_450	GeneChips were scanned using the Affymetrix GeneChip Scanner 3000 System.	Type 1 Diabetes patient and the timepoint 1 month after diagnosis.	The data were analyzed with Microarray Suite version 5.0 (MAS 5.0) using Affymetrix default analysis settings and global scaling as normalization method. The trimmed mean target intensity of each array was arbitrarily set to 500.	GPL96	Ellen,,Grishman	ellen.grishman@childrens.com	UTSW Medical Center	5323 Harry Hines Blvd	Dallas	TX	75390	USA	ftp://ftp.ncbi.nlm.nih.gov/geo/samples/GSM228nnn/GSM228653/suppl/GSM228653.CEL.gz	22283
GSM228654	PBMCs-Type 1 Diabetes-IDDM59_T1D_4MO	Type 1 Diabetes	Public on Sep 12 2007	Sep 11 2007	Nov 14 2018	RNA	1	PBMCs from Type 1 Diabetes patient and the timepoint 4 months after diagnosis.	Homo sapiens	Age: 8 yrs, when sample taken.	Gender: F	Ethnicity: Hispanic or Latino	Race: (Race Not Reported)	Illness: Type 1 Diabetes	Treatment: Insulin	pH<7.30 at time of diagnosis: Yes	total RNA	RNeasy Mini	biotin	Biotinylated cRNA were prepared according to the standard Affymetrix protocol.	9606	EukGE-WS2v5_450	GeneChips were scanned using the Affymetrix GeneChip Scanner 3000 System.	Type 1 Diabetes patient and the timepoint 4 months after diagnosis.	The data were analyzed with Microarray Suite version 5.0 (MAS 5.0) using Affymetrix default analysis settings and global scaling as normalization method. The trimmed mean target intensity of each array was arbitrarily set to 500.	GPL96	Ellen,,Grishman	ellen.grishman@childrens.com	UTSW Medical Center	5323 Harry Hines Blvd	Dallas	TX	75390	USA	ftp://ftp.ncbi.nlm.nih.gov/geo/samples/GSM228nnn/GSM228654/suppl/GSM228654.CEL.gz	22283	Reanalyzed by: GSE122505
GSM228655	PBMCs-Type 1 Diabetes-IDDM59_T1D_New	Type 1 Diabetes	Public on Sep 12 2007	Sep 11 2007	Nov 14 2018	RNA	1	PBMCs from Type 1 Diabetes patient and the timepoint at diagnosis.	Homo sapiens	Age: 7 yrs, when sample taken.	Gender: F	Ethnicity: Hispanic or Latino	Race: (Race Not Reported)	Illness: Type 1 Diabetes	Treatment: Insulin	pH<7.30 at time of diagnosis: Yes	total RNA	RNeasy Mini	biotin	Biotinylated cRNA were prepared according to the standard Affymetrix protocol.	9606	EukGE-WS2v5_450	GeneChips were scanned using the Affymetrix GeneChip Scanner 3000 System.	Type 1 Diabetes patient and the timepoint at diagnosis.	The data were analyzed with Microarray Suite version 5.0 (MAS 5.0) using Affymetrix default analysis settings and global scaling as normalization method. The trimmed mean target intensity of each array was arbitrarily set to 500.	GPL96	Ellen,,Grishman	ellen.grishman@childrens.com	UTSW Medical Center	5323 Harry Hines Blvd	Dallas	TX	75390	USA	ftp://ftp.ncbi.nlm.nih.gov/geo/samples/GSM228nnn/GSM228655/suppl/GSM228655.CEL.gz	22283	Reanalyzed by: GSE122505
GSM228656	PBMCs-Type 1 Diabetes-IDDM6_T1D_New	Type 1 Diabetes	Public on Sep 12 2007	Sep 11 2007	Nov 14 2018	RNA	1	PBMCs from Type 1 Diabetes patient and the timepoint at diagnosis.	Homo sapiens	Age: 8 yrs, when sample taken.	Gender: F	Ethnicity: Not Hispanic or Latino	Race: White	Illness: Type 1 Diabetes	Treatment: Insulin	pH<7.30 at time of diagnosis: No	total RNA	RNeasy Mini	biotin	Biotinylated cRNA were prepared according to the standard Affymetrix protocol.	9606	EukGE-WS2v5	GeneChips were scanned using the Affymetrix GeneChip Scanner 3000 System.	Type 1 Diabetes patient and the timepoint at diagnosis.	The data were analyzed with Microarray Suite version 5.0 (MAS 5.0) using Affymetrix default analysis settings and global scaling as normalization method. The trimmed mean target intensity of each array was arbitrarily set to 500.	GPL96	Ellen,,Grishman	ellen.grishman@childrens.com	UTSW Medical Center	5323 Harry Hines Blvd	Dallas	TX	75390	USA	ftp://ftp.ncbi.nlm.nih.gov/geo/samples/GSM228nnn/GSM228656/suppl/GSM228656.CEL.gz	22283	Reanalyzed by: GSE122505
GSM228657	PBMCs-Type 1 Diabetes-IDDM61_T1D_1MO	Type 1 Diabetes	Public on Sep 12 2007	Sep 11 2007	Nov 14 2018	RNA	1	PBMCs from Type 1 Diabetes patient and the timepoint 1 month after diagnosis.	Homo sapiens	Age: 6 yrs, when sample taken.	Gender: F	Ethnicity: Hispanic or Latino	Race: (Race Not Reported)	Illness: Type 1 Diabetes	Treatment: Insulin	pH<7.30 at time of diagnosis: Yes	total RNA	RNeasy Mini	biotin	Biotinylated cRNA were prepared according to the standard Affymetrix protocol.	9606	EukGE-WS2v5_450	GeneChips were scanned using the Affymetrix GeneChip Scanner 3000 System.	Type 1 Diabetes patient and the timepoint 1 month after diagnosis.	The data were analyzed with Microarray Suite version 5.0 (MAS 5.0) using Affymetrix default analysis settings and global scaling as normalization method. The trimmed mean target intensity of each array was arbitrarily set to 500.	GPL96	Ellen,,Grishman	ellen.grishman@childrens.com	UTSW Medical Center	5323 Harry Hines Blvd	Dallas	TX	75390	USA	ftp://ftp.ncbi.nlm.nih.gov/geo/samples/GSM228nnn/GSM228657/suppl/GSM228657.CEL.gz	22283	Reanalyzed by: GSE122505
GSM228658	PBMCs-Type 1 Diabetes-IDDM61_T1D_4MO	Type 1 Diabetes	Public on Sep 12 2007	Sep 11 2007	Nov 14 2018	RNA	1	PBMCs from Type 1 Diabetes patient and the timepoint 4 months after diagnosis.	Homo sapiens	Age: 6 yrs, when sample taken.	Gender: F	Ethnicity: Hispanic or Latino	Race: (Race Not Reported)	Illness: Type 1 Diabetes	Treatment: Insulin	pH<7.30 at time of diagnosis: Yes	total RNA	RNeasy Mini	biotin	Biotinylated cRNA were prepared according to the standard Affymetrix protocol.	9606	EukGE-WS2v5_450	GeneChips were scanned using the Affymetrix GeneChip Scanner 3000 System.	Type 1 Diabetes patient and the timepoint 4 months after diagnosis.	The data were analyzed with Microarray Suite version 5.0 (MAS 5.0) using Affymetrix default analysis settings and global scaling as normalization method. The trimmed mean target intensity of each array was arbitrarily set to 500.	GPL96	Ellen,,Grishman	ellen.grishman@childrens.com	UTSW Medical Center	5323 Harry Hines Blvd	Dallas	TX	75390	USA	ftp://ftp.ncbi.nlm.nih.gov/geo/samples/GSM228nnn/GSM228658/suppl/GSM228658.CEL.gz	22283	Reanalyzed by: GSE122505
GSM228659	PBMCs-Type 1 Diabetes-IDDM61_T1D_New	Type 1 Diabetes	Public on Sep 12 2007	Sep 11 2007	Nov 14 2018	RNA	1	PBMCs from Type 1 Diabetes patient and the timepoint at diagnosis.	Homo sapiens	Age: 6 yrs, when sample taken.	Gender: F	Ethnicity: Hispanic or Latino	Race: (Race Not Reported)	Illness: Type 1 Diabetes	Treatment: Insulin	pH<7.30 at time of diagnosis: Yes	total RNA	RNeasy Mini	biotin	Biotinylated cRNA were prepared according to the standard Affymetrix protocol.	9606	EukGE-WS2v5_450	GeneChips were scanned using the Affymetrix GeneChip Scanner 3000 System.	Type 1 Diabetes patient and the timepoint at diagnosis.	The data were analyzed with Microarray Suite version 5.0 (MAS 5.0) using Affymetrix default analysis settings and global scaling as normalization method. The trimmed mean target intensity of each array was arbitrarily set to 500.	GPL96	Ellen,,Grishman	ellen.grishman@childrens.com	UTSW Medical Center	5323 Harry Hines Blvd	Dallas	TX	75390	USA	ftp://ftp.ncbi.nlm.nih.gov/geo/samples/GSM228nnn/GSM228659/suppl/GSM228659.CEL.gz	22283	Reanalyzed by: GSE122505
GSM228660	PBMCs-Type 1 Diabetes-IDDM7_T1D_New	Type 1 Diabetes	Public on Sep 12 2007	Sep 11 2007	Aug 14 2011	RNA	1	PBMCs from Type 1 Diabetes patient and the timepoint at diagnosis.	Homo sapiens	Age: 4 yrs, when sample taken.	Gender: M	Ethnicity: Hispanic or Latino	Race: (Race Not Reported)	Illness: Type 1 Diabetes	Treatment: Insulin	pH<7.30 at time of diagnosis: No	total RNA	RNeasy Mini	biotin	Biotinylated cRNA were prepared according to the standard Affymetrix protocol.	9606	EukGE-WS2v5	GeneChips were scanned using the Affymetrix GeneChip Scanner 3000 System.	Type 1 Diabetes patient and the timepoint at diagnosis.	The data were analyzed with Microarray Suite version 5.0 (MAS 5.0) using Affymetrix default analysis settings and global scaling as normalization method. The trimmed mean target intensity of each array was arbitrarily set to 500.	GPL96	Ellen,,Grishman	ellen.grishman@childrens.com	UTSW Medical Center	5323 Harry Hines Blvd	Dallas	TX	75390	USA	ftp://ftp.ncbi.nlm.nih.gov/geo/samples/GSM228nnn/GSM228660/suppl/GSM228660.CEL.gz	22283
GSM228661	PBMCs-Type 1 Diabetes-IDDM8_T1D_New	Type 1 Diabetes	Public on Sep 12 2007	Sep 11 2007	Nov 14 2018	RNA	1	PBMCs from Type 1 Diabetes patient and the timepoint at diagnosis.	Homo sapiens	Age: 12 yrs, when sample taken.	Gender: M	Ethnicity: Not Hispanic or Latino	Race: White	Illness: Type 1 Diabetes	Treatment: Insulin	pH<7.30 at time of diagnosis: No	total RNA	RNeasy Mini	biotin	Biotinylated cRNA were prepared according to the standard Affymetrix protocol.	9606	EukGE-WS2v5	GeneChips were scanned using the Affymetrix GeneChip Scanner 3000 System.	Type 1 Diabetes patient and the timepoint at diagnosis.	The data were analyzed with Microarray Suite version 5.0 (MAS 5.0) using Affymetrix default analysis settings and global scaling as normalization method. The trimmed mean target intensity of each array was arbitrarily set to 500.	GPL96	Ellen,,Grishman	ellen.grishman@childrens.com	UTSW Medical Center	5323 Harry Hines Blvd	Dallas	TX	75390	USA	ftp://ftp.ncbi.nlm.nih.gov/geo/samples/GSM228nnn/GSM228661/suppl/GSM228661.CEL.gz	22283	Reanalyzed by: GSE122505
GSM228662	PBMCs-Type 1 Diabetes-IDDM9_T1D_New	Type 1 Diabetes	Public on Sep 12 2007	Sep 11 2007	Nov 14 2018	RNA	1	PBMCs from Type 1 Diabetes patient and the timepoint at diagnosis.	Homo sapiens	Age: 16 yrs, when sample taken.	Gender: F	Ethnicity: Not Hispanic or Latino	Race: White	Illness: Type 1 Diabetes	Treatment: Insulin	pH<7.30 at time of diagnosis: Yes	total RNA	RNeasy Mini	biotin	Biotinylated cRNA were prepared according to the standard Affymetrix protocol.	9606	EukGE-WS2v5	GeneChips were scanned using the Affymetrix GeneChip Scanner 3000 System.	Type 1 Diabetes patient and the timepoint at diagnosis.	The data were analyzed with Microarray Suite version 5.0 (MAS 5.0) using Affymetrix default analysis settings and global scaling as normalization method. The trimmed mean target intensity of each array was arbitrarily set to 500.	GPL96	Ellen,,Grishman	ellen.grishman@childrens.com	UTSW Medical Center	5323 Harry Hines Blvd	Dallas	TX	75390	USA	ftp://ftp.ncbi.nlm.nih.gov/geo/samples/GSM228nnn/GSM228662/suppl/GSM228662.CEL.gz	22283	Reanalyzed by: GSE122505
GSM228663	PBMCs-Healthy-INF301_Healthy	Healthy	Public on Sep 12 2007	Sep 11 2007	Nov 14 2018	RNA	1	PBMCs from Healthy patient.	Homo sapiens	Age: 8 yrs, when sample taken.	Gender: M	Ethnicity: Not Hispanic or Latino	Race: White	Illness: Healthy	pH<7.30 at time of diagnosis: n/a		total RNA	RNeasy Mini	biotin	Biotinylated cRNA were prepared according to the standard Affymetrix protocol.	9606	EukGE-WS2v5	GeneChips were scanned using the Affymetrix GeneChip Scanner 3000 System.	Healthy patient.	The data were analyzed with Microarray Suite version 5.0 (MAS 5.0) using Affymetrix default analysis settings and global scaling as normalization method. The trimmed mean target intensity of each array was arbitrarily set to 500.	GPL96	Ellen,,Grishman	ellen.grishman@childrens.com	UTSW Medical Center	5323 Harry Hines Blvd	Dallas	TX	75390	USA	ftp://ftp.ncbi.nlm.nih.gov/geo/samples/GSM228nnn/GSM228663/suppl/GSM228663.CEL.gz	22283	Reanalyzed by: GSE122505
GSM228664	PBMCs-Healthy-INF408_Healthy	Healthy	Public on Sep 12 2007	Sep 11 2007	Nov 14 2018	RNA	1	PBMCs from Healthy patient.	Homo sapiens	Age: 2 yrs, when sample taken.	Gender: M	Ethnicity: Not Hispanic or Latino	Race: White	Illness: Healthy	pH<7.30 at time of diagnosis: n/a		total RNA	RNeasy Mini	biotin	Biotinylated cRNA were prepared according to the standard Affymetrix protocol.	9606	EukGE-WS2v5_450	GeneChips were scanned using the Affymetrix GeneChip Scanner 3000 System.	Healthy patient.	The data were analyzed with Microarray Suite version 5.0 (MAS 5.0) using Affymetrix default analysis settings and global scaling as normalization method. The trimmed mean target intensity of each array was arbitrarily set to 500.	GPL96	Ellen,,Grishman	ellen.grishman@childrens.com	UTSW Medical Center	5323 Harry Hines Blvd	Dallas	TX	75390	USA	ftp://ftp.ncbi.nlm.nih.gov/geo/samples/GSM228nnn/GSM228664/suppl/GSM228664.CEL.gz	22283	Reanalyzed by: GSE122505
GSM228665	PBMCs-Healthy-INF447_Healthy	Healthy	Public on Sep 12 2007	Sep 11 2007	Nov 14 2018	RNA	1	PBMCs from Healthy patient.	Homo sapiens	Age: 24 mths, when sample taken.	Gender: M	Ethnicity: (Ethnicity Not Reported)	Race: (Race Not Reported)	Illness: Healthy	pH<7.30 at time of diagnosis: n/a		total RNA	RNeasy Mini	biotin	Biotinylated cRNA were prepared according to the standard Affymetrix protocol.	9606	EukGE-WS2v5_450	GeneChips were scanned using the Affymetrix GeneChip Scanner 3000 System.	Healthy patient.	The data were analyzed with Microarray Suite version 5.0 (MAS 5.0) using Affymetrix default analysis settings and global scaling as normalization method. The trimmed mean target intensity of each array was arbitrarily set to 500.	GPL96	Ellen,,Grishman	ellen.grishman@childrens.com	UTSW Medical Center	5323 Harry Hines Blvd	Dallas	TX	75390	USA	ftp://ftp.ncbi.nlm.nih.gov/geo/samples/GSM228nnn/GSM228665/suppl/GSM228665.CEL.gz	22283	Reanalyzed by: GSE122505
GSM228666	PBMCs-Healthy-INF448_Healthy	Healthy	Public on Sep 12 2007	Sep 11 2007	Nov 14 2018	RNA	1	PBMCs from Healthy patient.	Homo sapiens	Age: 24 mths, when sample taken.	Gender: F	Ethnicity: Hispanic or Latino	Race: (Race Not Reported)	Illness: Healthy	pH<7.30 at time of diagnosis: n/a		total RNA	RNeasy Mini	biotin	Biotinylated cRNA were prepared according to the standard Affymetrix protocol.	9606	EukGE-WS2v5_450	GeneChips were scanned using the Affymetrix GeneChip Scanner 3000 System.	Healthy patient.	The data were analyzed with Microarray Suite version 5.0 (MAS 5.0) using Affymetrix default analysis settings and global scaling as normalization method. The trimmed mean target intensity of each array was arbitrarily set to 500.	GPL96	Ellen,,Grishman	ellen.grishman@childrens.com	UTSW Medical Center	5323 Harry Hines Blvd	Dallas	TX	75390	USA	ftp://ftp.ncbi.nlm.nih.gov/geo/samples/GSM228nnn/GSM228666/suppl/GSM228666.CEL.gz	22283	Reanalyzed by: GSE122505
GSM228667	PBMCs-Type 2 Diabetes-T2D_1_New	Type 2 Diabetes	Public on Sep 12 2007	Sep 11 2007	Nov 14 2018	RNA	1	PBMCs from Type 2 Diabetes patient and the timepoint at diagnosis.	Homo sapiens	Age: 17 yrs, when sample taken.	Gender: M	Ethnicity: Hispanic or Latino	Race: (Race Not Reported)	Illness: Type 2 Diabetes	Treatment: Insulin	pH<7.30 at time of diagnosis: No	total RNA	RNeasy Mini	biotin	Biotinylated cRNA were prepared according to the standard Affymetrix protocol.	9606	EukGE-WS2v5_450	GeneChips were scanned using the Affymetrix GeneChip Scanner 3000 System.	Type 2 Diabetes patient and the timepoint at diagnosis.	The data were analyzed with Microarray Suite version 5.0 (MAS 5.0) using Affymetrix default analysis settings and global scaling as normalization method. The trimmed mean target intensity of each array was arbitrarily set to 500.	GPL96	Ellen,,Grishman	ellen.grishman@childrens.com	UTSW Medical Center	5323 Harry Hines Blvd	Dallas	TX	75390	USA	ftp://ftp.ncbi.nlm.nih.gov/geo/samples/GSM228nnn/GSM228667/suppl/GSM228667.CEL.gz	22283	Reanalyzed by: GSE122505
GSM228668	PBMCs-Type 2 Diabetes-T2D_10_New	Type 2 Diabetes	Public on Sep 12 2007	Sep 11 2007	Nov 14 2018	RNA	1	PBMCs from Type 2 Diabetes patient and the timepoint at diagnosis.	Homo sapiens	Age: 17 yrs, when sample taken.	Gender: M	Ethnicity: Hispanic or Latino	Race: White	Illness: Type 2 Diabetes	Treatment: Insulin	pH<7.30 at time of diagnosis: No	total RNA	RNeasy Mini	biotin	Biotinylated cRNA were prepared according to the standard Affymetrix protocol.	9606	EukGE-WS2v5_450	GeneChips were scanned using the Affymetrix GeneChip Scanner 3000 System.	Type 2 Diabetes patient and the timepoint at diagnosis.	The data were analyzed with Microarray Suite version 5.0 (MAS 5.0) using Affymetrix default analysis settings and global scaling as normalization method. The trimmed mean target intensity of each array was arbitrarily set to 500.	GPL96	Ellen,,Grishman	ellen.grishman@childrens.com	UTSW Medical Center	5323 Harry Hines Blvd	Dallas	TX	75390	USA	ftp://ftp.ncbi.nlm.nih.gov/geo/samples/GSM228nnn/GSM228668/suppl/GSM228668.CEL.gz	22283	Reanalyzed by: GSE122505
GSM228669	PBMCs-Type 2 Diabetes-T2D_13_New	Type 2 Diabetes	Public on Sep 12 2007	Sep 11 2007	Nov 14 2018	RNA	1	PBMCs from Type 2 Diabetes patient and the timepoint at diagnosis.	Homo sapiens	Age: 13 yrs, when sample taken.	Gender: M	Ethnicity: Not Hispanic or Latino	Race: Black or African American	Illness: Type 2 Diabetes	Treatment: Insulin	pH<7.30 at time of diagnosis: No	total RNA	RNeasy Mini	biotin	Biotinylated cRNA were prepared according to the standard Affymetrix protocol.	9606	EukGE-WS2v5_450	GeneChips were scanned using the Affymetrix GeneChip Scanner 3000 System.	Type 2 Diabetes patient and the timepoint at diagnosis.	The data were analyzed with Microarray Suite version 5.0 (MAS 5.0) using Affymetrix default analysis settings and global scaling as normalization method. The trimmed mean target intensity of each array was arbitrarily set to 500.	GPL96	Ellen,,Grishman	ellen.grishman@childrens.com	UTSW Medical Center	5323 Harry Hines Blvd	Dallas	TX	75390	USA	ftp://ftp.ncbi.nlm.nih.gov/geo/samples/GSM228nnn/GSM228669/suppl/GSM228669.CEL.gz	22283	Reanalyzed by: GSE122505
GSM228670	PBMCs-Type 2 Diabetes-T2D_2_New	Type 2 Diabetes	Public on Sep 12 2007	Sep 11 2007	Nov 14 2018	RNA	1	PBMCs from Type 2 Diabetes patient and the timepoint at diagnosis.	Homo sapiens	Age: 9 yrs, when sample taken.	Gender: F	Ethnicity: Not Hispanic or Latino	Race: Black or African American	Illness: Type 2 Diabetes	Treatment: Insulin	pH<7.30 at time of diagnosis: No	total RNA	RNeasy Mini	biotin	Biotinylated cRNA were prepared according to the standard Affymetrix protocol.	9606	EukGE-WS2v5_450	GeneChips were scanned using the Affymetrix GeneChip Scanner 3000 System.	Type 2 Diabetes patient and the timepoint at diagnosis.	The data were analyzed with Microarray Suite version 5.0 (MAS 5.0) using Affymetrix default analysis settings and global scaling as normalization method. The trimmed mean target intensity of each array was arbitrarily set to 500.	GPL96	Ellen,,Grishman	ellen.grishman@childrens.com	UTSW Medical Center	5323 Harry Hines Blvd	Dallas	TX	75390	USA	ftp://ftp.ncbi.nlm.nih.gov/geo/samples/GSM228nnn/GSM228670/suppl/GSM228670.CEL.gz	22283	Reanalyzed by: GSE122505
GSM228671	PBMCs-Type 2 Diabetes-T2D_3_New	Type 2 Diabetes	Public on Sep 12 2007	Sep 11 2007	Aug 14 2011	RNA	1	PBMCs from Type 2 Diabetes patient and the timepoint at diagnosis.	Homo sapiens	Age: 15 yrs, when sample taken.	Gender: F	Ethnicity: Not Hispanic or Latino	Race: White	Illness: Type 2 Diabetes	Treatment: Insulin	pH<7.30 at time of diagnosis: No	total RNA	RNeasy Mini	biotin	Biotinylated cRNA were prepared according to the standard Affymetrix protocol.	9606	EukGE-WS2v5_450	GeneChips were scanned using the Affymetrix GeneChip Scanner 3000 System.	Type 2 Diabetes patient and the timepoint at diagnosis.	The data were analyzed with Microarray Suite version 5.0 (MAS 5.0) using Affymetrix default analysis settings and global scaling as normalization method. The trimmed mean target intensity of each array was arbitrarily set to 500.	GPL96	Ellen,,Grishman	ellen.grishman@childrens.com	UTSW Medical Center	5323 Harry Hines Blvd	Dallas	TX	75390	USA	ftp://ftp.ncbi.nlm.nih.gov/geo/samples/GSM228nnn/GSM228671/suppl/GSM228671.CEL.gz	22283
GSM228672	PBMCs-Type 2 Diabetes-T2D_4_New	Type 2 Diabetes	Public on Sep 12 2007	Sep 11 2007	Nov 14 2018	RNA	1	PBMCs from Type 2 Diabetes patient and the timepoint at diagnosis.	Homo sapiens	Age: 15 yrs, when sample taken.	Gender: F	Ethnicity: Not Hispanic or Latino	Race: Black or African American	Illness: Type 2 Diabetes	Treatment: Insulin	pH<7.30 at time of diagnosis: No	total RNA	RNeasy Mini	biotin	Biotinylated cRNA were prepared according to the standard Affymetrix protocol.	9606	EukGE-WS2v5_450	GeneChips were scanned using the Affymetrix GeneChip Scanner 3000 System.	Type 2 Diabetes patient and the timepoint at diagnosis.	The data were analyzed with Microarray Suite version 5.0 (MAS 5.0) using Affymetrix default analysis settings and global scaling as normalization method. The trimmed mean target intensity of each array was arbitrarily set to 500.	GPL96	Ellen,,Grishman	ellen.grishman@childrens.com	UTSW Medical Center	5323 Harry Hines Blvd	Dallas	TX	75390	USA	ftp://ftp.ncbi.nlm.nih.gov/geo/samples/GSM228nnn/GSM228672/suppl/GSM228672.CEL.gz	22283	Reanalyzed by: GSE122505
GSM228673	PBMCs-Type 2 Diabetes-T2D_5_New	Type 2 Diabetes	Public on Sep 12 2007	Sep 11 2007	Nov 14 2018	RNA	1	PBMCs from Type 2 Diabetes patient and the timepoint at diagnosis.	Homo sapiens	Age: 14 yrs, when sample taken.	Gender: M	Ethnicity: Not Hispanic or Latino	Race: Asian	Illness: Type 2 Diabetes	Treatment: Insulin	pH<7.30 at time of diagnosis: No	total RNA	RNeasy Mini	biotin	Biotinylated cRNA were prepared according to the standard Affymetrix protocol.	9606	EukGE-WS2v5_450	GeneChips were scanned using the Affymetrix GeneChip Scanner 3000 System.	Type 2 Diabetes patient and the timepoint at diagnosis.	The data were analyzed with Microarray Suite version 5.0 (MAS 5.0) using Affymetrix default analysis settings and global scaling as normalization method. The trimmed mean target intensity of each array was arbitrarily set to 500.	GPL96	Ellen,,Grishman	ellen.grishman@childrens.com	UTSW Medical Center	5323 Harry Hines Blvd	Dallas	TX	75390	USA	ftp://ftp.ncbi.nlm.nih.gov/geo/samples/GSM228nnn/GSM228673/suppl/GSM228673.CEL.gz	22283	Reanalyzed by: GSE122505
GSM228674	PBMCs-Type 2 Diabetes-T2D_6_New	Type 2 Diabetes	Public on Sep 12 2007	Sep 11 2007	Nov 14 2018	RNA	1	PBMCs from Type 2 Diabetes patient and the timepoint at diagnosis.	Homo sapiens	Age: 13 yrs, when sample taken.	Gender: F	Ethnicity: Hispanic or Latino	Race: (Race Not Reported)	Illness: Type 2 Diabetes	Treatment: Insulin	pH<7.30 at time of diagnosis: Yes	total RNA	RNeasy Mini	biotin	Biotinylated cRNA were prepared according to the standard Affymetrix protocol.	9606	EukGE-WS2v5_450	GeneChips were scanned using the Affymetrix GeneChip Scanner 3000 System.	Type 2 Diabetes patient and the timepoint at diagnosis.	The data were analyzed with Microarray Suite version 5.0 (MAS 5.0) using Affymetrix default analysis settings and global scaling as normalization method. The trimmed mean target intensity of each array was arbitrarily set to 500.	GPL96	Ellen,,Grishman	ellen.grishman@childrens.com	UTSW Medical Center	5323 Harry Hines Blvd	Dallas	TX	75390	USA	ftp://ftp.ncbi.nlm.nih.gov/geo/samples/GSM228nnn/GSM228674/suppl/GSM228674.CEL.gz	22283	Reanalyzed by: GSE122505
GSM228675	PBMCs-Type 2 Diabetes-T2D_7_New	Type 2 Diabetes	Public on Sep 12 2007	Sep 11 2007	Nov 14 2018	RNA	1	PBMCs from Type 2 Diabetes patient and the timepoint at diagnosis.	Homo sapiens	Age: 13 yrs, when sample taken.	Gender: F	Ethnicity: Not Hispanic or Latino	Race: Black or African American	Illness: Type 2 Diabetes	Treatment: Insulin	pH<7.30 at time of diagnosis: No	total RNA	RNeasy Mini	biotin	Biotinylated cRNA were prepared according to the standard Affymetrix protocol.	9606	EukGE-WS2v5_450	GeneChips were scanned using the Affymetrix GeneChip Scanner 3000 System.	Type 2 Diabetes patient and the timepoint at diagnosis.	The data were analyzed with Microarray Suite version 5.0 (MAS 5.0) using Affymetrix default analysis settings and global scaling as normalization method. The trimmed mean target intensity of each array was arbitrarily set to 500.	GPL96	Ellen,,Grishman	ellen.grishman@childrens.com	UTSW Medical Center	5323 Harry Hines Blvd	Dallas	TX	75390	USA	ftp://ftp.ncbi.nlm.nih.gov/geo/samples/GSM228nnn/GSM228675/suppl/GSM228675.CEL.gz	22283	Reanalyzed by: GSE122505
GSM228676	PBMCs-Type 2 Diabetes-T2D_8_New	Type 2 Diabetes	Public on Sep 12 2007	Sep 11 2007	Nov 14 2018	RNA	1	PBMCs from Type 2 Diabetes patient and the timepoint at diagnosis.	Homo sapiens	Age: 11 yrs, when sample taken.	Gender: F	Ethnicity: Not Hispanic or Latino	Race: Black or African American	Illness: Type 2 Diabetes	Treatment: Insulin	pH<7.30 at time of diagnosis: No	total RNA	RNeasy Mini	biotin	Biotinylated cRNA were prepared according to the standard Affymetrix protocol.	9606	EukGE-WS2v5_450	GeneChips were scanned using the Affymetrix GeneChip Scanner 3000 System.	Type 2 Diabetes patient and the timepoint at diagnosis.	The data were analyzed with Microarray Suite version 5.0 (MAS 5.0) using Affymetrix default analysis settings and global scaling as normalization method. The trimmed mean target intensity of each array was arbitrarily set to 500.	GPL96	Ellen,,Grishman	ellen.grishman@childrens.com	UTSW Medical Center	5323 Harry Hines Blvd	Dallas	TX	75390	USA	ftp://ftp.ncbi.nlm.nih.gov/geo/samples/GSM228nnn/GSM228676/suppl/GSM228676.CEL.gz	22283	Reanalyzed by: GSE122505
GSM228677	PBMCs-Type 2 Diabetes-T2D11_T2D	Type 2 Diabetes	Public on Sep 12 2007	Sep 11 2007	Nov 14 2018	RNA	1	PBMCs from Type 2 Diabetes patient and the timepoint at diagnosis.	Homo sapiens	Age: 12 yrs, when sample taken.	Gender: M	Ethnicity: Not Hispanic or Latino	Race: Black or African American	Illness: Type 2 Diabetes	Treatment: Insulin	pH<7.30 at time of diagnosis: No	total RNA	RNeasy Mini	biotin	Biotinylated cRNA were prepared according to the standard Affymetrix protocol.	9606	EukGE-WS2v5_450	GeneChips were scanned using the Affymetrix GeneChip Scanner 3000 System.	Type 2 Diabetes patient and the timepoint at diagnosis.	The data were analyzed with Microarray Suite version 5.0 (MAS 5.0) using Affymetrix default analysis settings and global scaling as normalization method. The trimmed mean target intensity of each array was arbitrarily set to 500.	GPL96	Ellen,,Grishman	ellen.grishman@childrens.com	UTSW Medical Center	5323 Harry Hines Blvd	Dallas	TX	75390	USA	ftp://ftp.ncbi.nlm.nih.gov/geo/samples/GSM228nnn/GSM228677/suppl/GSM228677.CEL.gz	22283	Reanalyzed by: GSE122505
GSM228678	PBMCs-Type 2 Diabetes-T2D9_T2D	Type 2 Diabetes	Public on Sep 12 2007	Sep 11 2007	Nov 14 2018	RNA	1	PBMCs from Type 2 Diabetes patient and the timepoint at diagnosis.	Homo sapiens	Age: 12 yrs, when sample taken.	Gender: M	Ethnicity: Not Hispanic or Latino	Race: Black or African American	Illness: Type 2 Diabetes	Treatment: Insulin	pH<7.30 at time of diagnosis: Yes	total RNA	RNeasy Mini	biotin	Biotinylated cRNA were prepared according to the standard Affymetrix protocol.	9606	EukGE-WS2v5_450	GeneChips were scanned using the Affymetrix GeneChip Scanner 3000 System.	Type 2 Diabetes patient and the timepoint at diagnosis.	The data were analyzed with Microarray Suite version 5.0 (MAS 5.0) using Affymetrix default analysis settings and global scaling as normalization method. The trimmed mean target intensity of each array was arbitrarily set to 500.	GPL96	Ellen,,Grishman	ellen.grishman@childrens.com	UTSW Medical Center	5323 Harry Hines Blvd	Dallas	TX	75390	USA	ftp://ftp.ncbi.nlm.nih.gov/geo/samples/GSM228nnn/GSM228678/suppl/GSM228678.CEL.gz	22283	Reanalyzed by: GSE122505
